# Supplementary material for: Early-stage lung adenocarcinoma affects DNA methylation and gene expression in adjacent tissues
Source: EMBO Rep. 2025 Nov 3;26(23):5931–58. doi: 10.1038/s44319-025-00612-4 (PMC12678790; doi:10.1038/s44319-025-00612-4)
Supplement: Supplementary file 6 — Dataset EV1 [file 44319_2025_612_MOESM6_ESM.xlsx]

## Sheet: Legend
Dataset EV1	CpG sites with methylation changes identified from RRBS in the discovery stage.

## Sheet: Dataset EV1
Chr	Start	End	P-value(Kendall)	Tau(kendall)	Change type
chr1	779897	779898	2.13551e-05	0.358759	steep_rise
chr1	779903	779904	2.04839e-05	0.359557	shallow_rise
chr1	780011	780012	0.00499043	0.258771	steep_rise
chr1	898488	898489	0.00214032	0.253579	shallow_rise
chr1	898516	898517	0.00935195	0.215066	steep_rise
chr1	907879	907880	0.00298801	-0.245683	steep_decline
chr1	910499	910500	0.022215	-0.18543	steep_decline
chr1	933178	933179	0.00113742	0.271261	shallow_rise
chr1	941380	941381	0.00505463	0.264609	shallow_rise
chr1	941453	941454	0.0184876	-0.21795	steep_decline
chr1	959940	959941	0.000579139	-0.292796	shallow_decline
chr1	966620	966621	0.00389166	0.249394	shallow_rise
chr1	966633	966634	0.00529156	0.262344	shallow_rise
chr1	970833	970834	3.49962e-06	-0.393333	steep_decline
chr1	970840	970841	0.00203607	-0.284217	steep_decline
chr1	970932	970933	0.000124611	-0.305999	shallow_decline
chr1	970970	970971	0.00163268	-0.251759	shallow_decline
chr1	971705	971706	0.000342753	-0.29733	steep_decline
chr1	1000097	1000098	0.00647571	0.277707	shallow_rise
chr1	1007417	1007418	0.00331677	0.255918	shallow_rise
chr1	1033130	1033131	0.111759	-0.148534	steep_decline
chr1	1042044	1042045	0.000193787	0.345332	shallow_rise
chr1	1060803	1060804	0.00207782	-0.246631	shallow_decline
chr1	1060938	1060939	0.00177053	-0.248135	shallow_decline
chr1	1069778	1069779	0.000165942	-0.304748	shallow_decline
chr1	1073954	1073955	0.000183582	0.306722	steep_rise
chr1	1077206	1077207	0.00328098	-0.267898	shallow_decline
chr1	1115269	1115270	0.00708457	-0.213882	shallow_decline
chr1	1127875	1127876	0.00328171	-0.244204	shallow_decline
chr1	1132709	1132710	0.00217774	0.246351	shallow_rise
chr1	1136763	1136764	2.50824e-06	0.393032	shallow_rise
chr1	1136817	1136818	2.68985e-05	0.350458	steep_rise
chr1	1142696	1142697	0.00149122	-0.264136	steep_decline
chr1	1148506	1148507	0.00278258	-0.249967	shallow_decline
chr1	1158655	1158656	0.00554731	-0.243027	steep_decline
chr1	1163513	1163514	0.00805324	0.220481	shallow_rise
chr1	1163786	1163787	0.000617643	0.283796	shallow_rise
chr1	1163827	1163828	9.04401e-05	0.349096	shallow_rise
chr1	1163912	1163913	0.000171783	0.322943	shallow_rise
chr1	1163926	1163927	9.60964e-05	0.308488	steep_rise
chr1	1163928	1163929	9.76413e-05	0.308224	steep_rise
chr1	1163958	1163959	0.000296804	0.285656	steep_rise
chr1	1163995	1163996	4.44716e-05	0.322365	steep_rise
chr1	1164002	1164003	0.000128197	0.302924	steep_rise
chr1	1164021	1164022	0.00116498	0.271674	shallow_rise
chr1	1164029	1164030	0.00128842	0.268676	shallow_rise
chr1	1164051	1164052	0.000108644	0.323787	shallow_rise
chr1	1164069	1164070	9.04927e-05	0.327353	shallow_rise
chr1	1164082	1164083	0.0498472	0.156005	steep_rise
chr1	1164183	1164184	0.000689082	0.270959	steep_rise
chr1	1164203	1164204	0.00775226	0.218606	steep_rise
chr1	1173504	1173505	1.84608e-05	-0.374477	shallow_decline
chr1	1173935	1173936	0.0126184	-0.218758	steep_decline
chr1	1174523	1174524	0.0021606	-0.243939	steep_decline
chr1	1174540	1174541	0.00607281	-0.219295	shallow_decline
chr1	1174581	1174582	0.000450199	-0.279017	steep_decline
chr1	1174621	1174622	2.07172e-05	-0.358243	shallow_decline
chr1	1174660	1174661	0.000194984	-0.313701	shallow_decline
chr1	1174683	1174684	0.00948919	-0.222583	shallow_decline
chr1	1174740	1174741	0.000451002	-0.296883	shallow_decline
chr1	1176730	1176731	0.008767	-0.209834	shallow_decline
chr1	1176744	1176745	1.32368e-05	-0.349437	shallow_decline
chr1	1176768	1176769	0.00251227	-0.241795	shallow_decline
chr1	1176838	1176839	5.82514e-06	-0.373664	shallow_decline
chr1	1182182	1182183	0.00338357	-0.256644	shallow_decline
chr1	1220413	1220414	0.0292489	-0.185695	steep_decline
chr1	1222171	1222172	7.81719e-05	-0.341536	shallow_decline
chr1	1229318	1229319	0.0309666	0.184781	steep_rise
chr1	1232926	1232927	0.00163854	-0.277184	shallow_decline
chr1	1232944	1232945	0.00528299	-0.247334	steep_decline
chr1	1232984	1232985	0.118636	-0.137837	steep_decline
chr1	1250977	1250978	0.00163987	0.274516	steep_rise
chr1	1251329	1251330	0.00105428	0.270969	steep_rise
chr1	1252770	1252771	0.001958	0.289943	shallow_rise
chr1	1254086	1254087	0.00278995	-0.253329	shallow_decline
chr1	1287464	1287465	0.00826553	-0.228399	shallow_decline
chr1	1290491	1290492	0.0310927	0.177718	steep_rise
chr1	1292191	1292192	0.0163324	0.212434	steep_rise
chr1	1294554	1294555	0.00185133	-0.288856	shallow_decline
chr1	1309281	1309282	0.00438299	0.256074	shallow_rise
chr1	1312776	1312777	0.000653639	-0.303129	shallow_decline
chr1	1314046	1314047	0.0134149	-0.220247	steep_decline
chr1	1328012	1328013	0.0061824	-0.240319	shallow_decline
chr1	1336948	1336949	0.000453552	-0.308916	shallow_decline
chr1	1344316	1344317	0.00359045	0.245459	steep_rise
chr1	1345010	1345011	6.09198e-06	0.367229	shallow_rise
chr1	1345048	1345049	7.89409e-05	0.320677	steep_rise
chr1	1347360	1347361	0.000150967	0.307343	steep_rise
chr1	1390776	1390777	0.00151497	-0.260939	steep_decline
chr1	1390828	1390829	0.00193848	-0.245263	steep_decline
chr1	1390834	1390835	0.00338255	-0.231529	steep_decline
chr1	1390842	1390843	0.000688571	-0.269083	steep_decline
chr1	1437288	1437289	0.00983989	0.212756	steep_rise
chr1	1437339	1437340	0.0365456	0.171713	steep_rise
chr1	1443234	1443235	0.00119549	-0.309616	shallow_decline
chr1	1475215	1475216	0.00552252	-0.244435	shallow_decline
chr1	1502758	1502759	0.00345281	0.260683	shallow_rise
chr1	1503894	1503895	1.0278e-05	-0.357045	shallow_decline
chr1	1513879	1513880	0.00139717	-0.263835	shallow_decline
chr1	1539706	1539707	0.000308852	-0.291115	shallow_decline
chr1	1539715	1539716	0.00384547	-0.233814	shallow_decline
chr1	1539750	1539751	0.00741543	-0.216556	steep_decline
chr1	1539761	1539762	0.0361592	-0.170428	steep_decline
chr1	1539784	1539785	0.00550328	-0.227427	shallow_decline
chr1	1539977	1539978	0.00669345	-0.252323	steep_decline
chr1	1540889	1540890	0.000754203	-0.285155	shallow_decline
chr1	1540917	1540918	0.00696765	-0.226109	steep_decline
chr1	1548825	1548826	0.133101	-0.121045	steep_decline
chr1	1599074	1599075	0.00210332	-0.255672	shallow_decline
chr1	1599099	1599100	0.00182369	-0.256435	shallow_decline
chr1	1630865	1630866	0.00144019	-0.278714	shallow_decline
chr1	1630884	1630885	0.000174427	-0.327479	shallow_decline
chr1	1630919	1630920	0.0012422	-0.286885	shallow_decline
chr1	1631009	1631010	0.00256044	-0.263189	shallow_decline
chr1	1631030	1631031	0.00590368	-0.238206	shallow_decline
chr1	1631037	1631038	0.00261758	-0.264954	steep_decline
chr1	1631043	1631044	0.0117816	-0.224068	steep_decline
chr1	1631054	1631055	0.148293	-0.133337	steep_decline
chr1	1631077	1631078	0.000384478	-0.311002	steep_decline
chr1	1631091	1631092	0.00106494	-0.28606	shallow_decline
chr1	1631097	1631098	0.00557257	-0.242284	shallow_decline
chr1	1631104	1631105	0.000760308	-0.295032	steep_decline
chr1	1631127	1631128	0.0158694	-0.21394	steep_decline
chr1	1644955	1644956	0.00916218	-0.205611	steep_decline
chr1	1645017	1645018	0.00456264	-0.223766	steep_decline
chr1	1659837	1659838	0.00143574	-0.279188	shallow_decline
chr1	1659839	1659840	0.000124804	-0.338348	shallow_decline
chr1	1659843	1659844	0.000268019	-0.320178	shallow_decline
chr1	1683439	1683440	0.000437697	-0.288466	shallow_decline
chr1	1758860	1758861	0.00512757	0.223799	steep_rise
chr1	1758893	1758894	0.00377795	0.231642	steep_rise
chr1	1758895	1758896	0.00559481	0.221632	steep_rise
chr1	1763222	1763223	9.61415e-06	0.364625	steep_rise
chr1	1763259	1763260	2.19885e-06	0.400953	shallow_rise
chr1	1763266	1763267	1.17612e-06	0.40766	steep_rise
chr1	1807743	1807744	0.00507018	-0.225533	shallow_decline
chr1	1886029	1886030	0.00980548	0.223996	shallow_rise
chr1	1886094	1886095	0.00219063	0.272347	steep_rise
chr1	1888563	1888564	0.00158528	-0.260469	steep_decline
chr1	1888565	1888566	0.000208834	-0.305346	shallow_decline
chr1	1888575	1888576	0.00011058	-0.318508	shallow_decline
chr1	1917165	1917166	0.00797376	0.222702	shallow_rise
chr1	1917210	1917211	0.00457511	-0.263376	shallow_decline
chr1	1928717	1928718	0.00138203	-0.271283	steep_decline
chr1	1928830	1928831	0.0211083	-0.190015	steep_decline
chr1	1941190	1941191	0.0014227	-0.263192	steep_decline
chr1	1947635	1947636	0.0154327	0.193561	steep_rise
chr1	1947645	1947646	0.180678	0.108661	steep_rise
chr1	1947647	1947648	0.0559127	0.152755	steep_rise
chr1	1947677	1947678	0.000658519	0.272298	steep_rise
chr1	1947686	1947687	0.00164996	0.251387	steep_rise
chr1	2004896	2004897	0.00259507	0.249089	shallow_rise
chr1	2005013	2005014	0.00691695	-0.214546	shallow_decline
chr1	2005106	2005107	0.0124905	-0.19846	steep_decline
chr1	2005202	2005203	0.00554447	-0.22612	steep_decline
chr1	2025852	2025853	0.0047996	-0.226176	steep_decline
chr1	2025856	2025857	0.00325969	-0.236033	steep_decline
chr1	2030236	2030237	0.00426095	-0.243652	shallow_decline
chr1	2044685	2044686	0.0100434	-0.209078	steep_decline
chr1	2051906	2051907	0.0257123	0.185116	steep_rise
chr1	2054633	2054634	0.0186027	0.20242	steep_rise
chr1	2054697	2054698	0.000277772	0.294239	shallow_rise
chr1	2054700	2054701	0.000104883	0.313968	shallow_rise
chr1	2054747	2054748	4.73853e-06	0.3946	shallow_rise
chr1	2057290	2057291	0.0312553	-0.177815	steep_decline
chr1	2069040	2069041	0.00282715	-0.260032	shallow_decline
chr1	2073128	2073129	0.0174732	-0.213573	steep_decline
chr1	2073826	2073827	0.00680218	-0.220514	shallow_decline
chr1	2073829	2073830	0.00153572	-0.259628	shallow_decline
chr1	2082476	2082477	0.00545304	-0.21987	shallow_decline
chr1	2092364	2092365	0.00171049	-0.271245	shallow_decline
chr1	2094172	2094173	0.00350668	-0.259266	shallow_decline
chr1	2094222	2094223	0.00249993	-0.248313	shallow_decline
chr1	2105524	2105525	0.0442126	0.165044	steep_rise
chr1	2106924	2106925	0.00386453	-0.22886	steep_decline
chr1	2127327	2127328	0.0207082	0.189837	steep_rise
chr1	2127351	2127352	0.00449728	0.232827	steep_rise
chr1	2132423	2132424	0.000768644	-0.282532	steep_decline
chr1	2135160	2135161	0.00405896	0.244877	shallow_rise
chr1	2135207	2135208	0.00676866	0.230023	shallow_rise
chr1	2142829	2142830	0.00220017	-0.249515	shallow_decline
chr1	2148892	2148893	0.0159175	-0.194906	steep_decline
chr1	2148944	2148945	0.066461	-0.147072	steep_decline
chr1	2165927	2165928	0.000901609	-0.2961	shallow_decline
chr1	2166107	2166108	0.00861092	-0.234155	shallow_decline
chr1	2174100	2174101	0.151774	-0.125279	steep_decline
chr1	2175809	2175810	0.000426353	-0.307781	shallow_decline
chr1	2179395	2179396	0.00316098	-0.239641	shallow_decline
chr1	2179819	2179820	0.000102046	-0.343511	shallow_decline
chr1	2200691	2200692	0.00693254	-0.219665	shallow_decline
chr1	2204691	2204692	0.0131476	-0.206646	steep_decline
chr1	2220197	2220198	0.000184615	0.324529	steep_rise
chr1	2220213	2220214	2.24695e-05	0.348153	steep_rise
chr1	2220241	2220242	2.31054e-07	0.424457	steep_rise
chr1	2220250	2220251	0.000530318	0.286967	steep_rise
chr1	2241789	2241790	1.74788e-05	-0.35807	steep_decline
chr1	2272158	2272159	0.0447869	-0.168994	steep_decline
chr1	2272202	2272203	0.00145325	-0.268651	steep_decline
chr1	2275223	2275224	0.000123154	-0.331724	shallow_decline
chr1	2300952	2300953	0.00222562	-0.260479	shallow_decline
chr1	2314209	2314210	0.00354204	-0.237804	shallow_decline
chr1	2322475	2322476	0.0610682	0.154099	steep_rise
chr1	2353676	2353677	0.00101749	-0.263062	shallow_decline
chr1	2357024	2357025	0.00231545	-0.261079	shallow_decline
chr1	2409872	2409873	0.0056699	-0.244364	shallow_decline
chr1	2416825	2416826	0.00304413	0.261942	shallow_rise
chr1	2426542	2426543	0.00504315	-0.233364	shallow_decline
chr1	2432880	2432881	0.00283405	-0.24367	shallow_decline
chr1	2434052	2434053	0.00198723	-0.267405	shallow_decline
chr1	2448251	2448252	0.00680884	-0.220329	shallow_decline
chr1	2448263	2448264	0.000931219	-0.2701	shallow_decline
chr1	2455209	2455210	0.00599753	0.226566	shallow_rise
chr1	2520746	2520747	0.000329509	-0.330675	shallow_decline
chr1	2523721	2523722	0.000119758	-0.305726	steep_decline
chr1	2523730	2523731	0.000290618	-0.287767	steep_decline
chr1	2523765	2523766	0.000123628	-0.305319	steep_decline
chr1	2523771	2523772	0.000253003	-0.290438	steep_decline
chr1	2523775	2523776	0.000212693	-0.294388	steep_decline
chr1	2523809	2523810	1.04974e-05	-0.355161	steep_decline
chr1	2548580	2548581	0.00230509	0.268108	steep_rise
chr1	2554204	2554205	0.00043767	-0.291137	steep_decline
chr1	2554271	2554272	0.0251837	-0.185273	steep_decline
chr1	2554283	2554284	0.366283	-0.0723449	steep_decline
chr1	2554295	2554296	0.000486043	-0.27945	steep_decline
chr1	2583164	2583165	0.00892675	0.21919	shallow_rise
chr1	2593350	2593351	0.000315941	-0.296244	shallow_decline
chr1	2594005	2594006	0.00157939	-0.252815	steep_decline
chr1	2605286	2605287	0.00019552	0.3025	steep_rise
chr1	2610414	2610415	0.00221824	0.243414	shallow_rise
chr1	2610436	2610437	5.91108e-06	0.361446	steep_rise
chr1	2628884	2628885	0.00332011	-0.271751	shallow_decline
chr1	2643664	2643665	0.001482	-0.298564	shallow_decline
chr1	2783241	2783242	0.00258734	-0.247546	shallow_decline
chr1	2789342	2789343	0.00226275	-0.251624	shallow_decline
chr1	2789867	2789868	0.00441895	-0.231446	steep_decline
chr1	2789888	2789889	0.00109131	-0.271963	steep_decline
chr1	2789902	2789903	0.00131856	-0.263962	steep_decline
chr1	2789948	2789949	0.0071644	-0.233346	shallow_decline
chr1	2790228	2790229	0.000401671	-0.286863	shallow_decline
chr1	2790350	2790351	0.000270758	-0.29148	shallow_decline
chr1	2856094	2856095	0.00824662	0.226412	shallow_rise
chr1	2856099	2856100	0.00509756	0.238445	shallow_rise
chr1	2863923	2863924	0.022159	-0.185463	steep_decline
chr1	2875257	2875258	0.00343319	0.237544	shallow_rise
chr1	2876506	2876507	0.0163953	-0.21075	steep_decline
chr1	2883089	2883090	0.0368768	-0.171733	steep_decline
chr1	2904295	2904296	0.00313406	-0.253619	shallow_decline
chr1	2917007	2917008	0.00683125	-0.220402	steep_decline
chr1	2921051	2921052	0.00216177	-0.254128	shallow_decline
chr1	2982933	2982934	0.00667662	0.227361	shallow_rise
chr1	2985420	2985421	0.00797566	-0.210754	steep_decline
chr1	2985422	2985423	0.00354995	-0.231608	steep_decline
chr1	3000447	3000448	0.00430184	0.237045	shallow_rise
chr1	3011930	3011931	0.0918912	-0.136727	steep_decline
chr1	3011942	3011943	0.00938802	-0.210682	steep_decline
chr1	3012006	3012007	0.000653372	-0.27617	steep_decline
chr1	3012057	3012058	0.000142907	-0.322015	steep_decline
chr1	3062342	3062343	9.31311e-07	-0.395083	shallow_decline
chr1	3062345	3062346	1.55319e-08	-0.454924	shallow_decline
chr1	3062348	3062349	1.8442e-07	-0.419614	shallow_decline
chr1	3062379	3062380	1.89044e-06	-0.383488	steep_decline
chr1	3062383	3062384	2.84337e-06	-0.376323	shallow_decline
chr1	3062402	3062403	4.86762e-06	-0.367314	steep_decline
chr1	3062444	3062445	1.08283e-05	-0.356252	steep_decline
chr1	3062782	3062783	7.91285e-05	-0.326322	shallow_decline
chr1	3062785	3062786	0.00237848	-0.245858	steep_decline
chr1	3062808	3062809	0.000858748	-0.267867	shallow_decline
chr1	3062820	3062821	0.000157683	-0.303671	steep_decline
chr1	3062829	3062830	4.42412e-05	-0.328508	steep_decline
chr1	3062841	3062842	5.37935e-05	-0.324507	shallow_decline
chr1	3062843	3062844	9.85313e-05	-0.313002	shallow_decline
chr1	3062888	3062889	5.37935e-05	-0.324507	shallow_decline
chr1	3062901	3062902	3.37862e-05	-0.34033	steep_decline
chr1	3063026	3063027	0.00091918	-0.270009	steep_decline
chr1	3063229	3063230	0.00167734	-0.276481	steep_decline
chr1	3063241	3063242	0.00204395	-0.271051	steep_decline
chr1	3063251	3063252	0.00110746	-0.286538	steep_decline
chr1	3063263	3063264	0.000219995	-0.325868	steep_decline
chr1	3063267	3063268	7.0333e-05	-0.349643	steep_decline
chr1	3063280	3063281	0.000372977	-0.31397	steep_decline
chr1	3063377	3063378	0.000600188	-0.278939	shallow_decline
chr1	3063391	3063392	0.000444729	-0.292066	shallow_decline
chr1	3063393	3063394	9.53875e-05	-0.324233	shallow_decline
chr1	3063428	3063429	0.000198767	-0.309206	steep_decline
chr1	3063446	3063447	0.000191789	-0.309906	steep_decline
chr1	3063454	3063455	5.59554e-05	-0.335025	shallow_decline
chr1	3063474	3063475	1.73083e-05	-0.357347	shallow_decline
chr1	3063810	3063811	0.107618	-0.142435	steep_decline
chr1	3063856	3063857	0.21123	-0.110921	steep_decline
chr1	3064242	3064243	0.000739013	-0.27156	steep_decline
chr1	3064330	3064331	0.00292289	-0.24114	shallow_decline
chr1	3064343	3064344	0.000229954	-0.313816	steep_decline
chr1	3064373	3064374	1.67238e-05	-0.366171	steep_decline
chr1	3064382	3064383	7.14735e-06	-0.382485	shallow_decline
chr1	3065194	3065195	0.00670088	-0.239481	steep_decline
chr1	3065742	3065743	2.23348e-05	-0.35596	shallow_decline
chr1	3086734	3086735	2.32941e-06	-0.381425	shallow_decline
chr1	3086748	3086749	0.00425089	-0.229902	shallow_decline
chr1	3088148	3088149	0.00980395	-0.213378	steep_decline
chr1	3088199	3088200	0.00707299	-0.215248	shallow_decline
chr1	3088205	3088206	0.0218592	-0.183592	steep_decline
chr1	3089643	3089644	0.00504312	-0.226247	shallow_decline
chr1	3089720	3089721	0.00111136	-0.259556	shallow_decline
chr1	3109587	3109588	0.0003366	-0.292189	shallow_decline
chr1	3109590	3109591	0.00101501	-0.265921	steep_decline
chr1	3109699	3109700	0.00688569	-0.220242	steep_decline
chr1	3116047	3116048	9.20081e-05	-0.325198	shallow_decline
chr1	3116081	3116082	0.00038211	-0.282289	steep_decline
chr1	3116235	3116236	0.00450406	-0.23468	shallow_decline
chr1	3120332	3120333	0.0666689	0.145857	steep_rise
chr1	3121584	3121585	0.00407092	-0.235933	shallow_decline
chr1	3121596	3121597	0.00861084	-0.217136	steep_decline
chr1	3121710	3121711	0.00375513	-0.242411	steep_decline
chr1	3121713	3121714	0.000499521	-0.290184	steep_decline
chr1	3121745	3121746	0.0134694	-0.206769	steep_decline
chr1	3121751	3121752	0.00597025	-0.231611	steep_decline
chr1	3121753	3121754	0.0103296	-0.216282	steep_decline
chr1	3139550	3139551	8.98703e-05	-0.312301	shallow_decline
chr1	3139627	3139628	0.000308599	-0.286799	shallow_decline
chr1	3139926	3139927	0.00176572	-0.260668	steep_decline
chr1	3139978	3139979	0.00568866	-0.230975	steep_decline
chr1	3139995	3139996	0.000675423	-0.283417	steep_decline
chr1	3140010	3140011	6.03759e-05	-0.329288	shallow_decline
chr1	3140013	3140014	1.85128e-05	-0.351621	shallow_decline
chr1	3140024	3140025	1.77926e-05	-0.352397	shallow_decline
chr1	3140036	3140037	1.13145e-06	-0.399919	shallow_decline
chr1	3140038	3140039	2.58619e-06	-0.38603	shallow_decline
chr1	3140063	3140064	6.07478e-07	-0.409345	steep_decline
chr1	3140067	3140068	2.11848e-05	-0.34958	shallow_decline
chr1	3140076	3140077	1.271e-05	-0.358371	shallow_decline
chr1	3140102	3140103	0.000223411	-0.304149	steep_decline
chr1	3140145	3140146	0.000703426	-0.278797	shallow_decline
chr1	3140167	3140168	0.00119449	-0.266581	shallow_decline
chr1	3162396	3162397	0.00111877	-0.271501	shallow_decline
chr1	3164622	3164623	0.00301513	-0.254605	steep_decline
chr1	3164686	3164687	0.00080682	-0.285192	steep_decline
chr1	3164690	3164691	0.000247404	-0.314116	steep_decline
chr1	3167290	3167291	0.00408116	-0.253567	steep_decline
chr1	3186110	3186111	0.00230642	-0.249733	shallow_decline
chr1	3186135	3186136	0.000118538	-0.312344	shallow_decline
chr1	3186439	3186440	0.00148316	-0.26509	shallow_decline
chr1	3186443	3186444	2.08321e-05	-0.337743	steep_decline
chr1	3186465	3186466	6.40896e-05	-0.317179	steep_decline
chr1	3186480	3186481	9.7568e-07	-0.38902	shallow_decline
chr1	3186484	3186485	3.06832e-05	-0.330896	steep_decline
chr1	3186486	3186487	3.94832e-06	-0.366529	steep_decline
chr1	3186506	3186507	1.87099e-05	-0.339787	shallow_decline
chr1	3186542	3186543	0.000772004	-0.274659	shallow_decline
chr1	3186770	3186771	0.0144538	-0.201532	steep_decline
chr1	3186772	3186773	0.00533687	-0.22941	steep_decline
chr1	3186785	3186786	0.0086729	-0.216178	steep_decline
chr1	3186787	3186788	0.00770342	-0.219823	steep_decline
chr1	3188494	3188495	0.00037682	0.285939	steep_rise
chr1	3188504	3188505	0.000100136	0.313099	steep_rise
chr1	3188506	3188507	4.26791e-05	0.329368	steep_rise
chr1	3188520	3188521	5.10394e-05	0.325745	steep_rise
chr1	3188529	3188530	0.000233587	0.295982	steep_rise
chr1	3188537	3188538	0.000174205	0.301768	steep_rise
chr1	3204931	3204932	8.2517e-07	-0.396217	steep_decline
chr1	3204952	3204953	0.00122034	-0.260025	steep_decline
chr1	3205037	3205038	0.000313773	-0.30484	shallow_decline
chr1	3205079	3205080	0.000243705	-0.309269	shallow_decline
chr1	3225789	3225790	0.0058111	-0.217601	shallow_decline
chr1	3227251	3227252	0.0850866	-0.142228	steep_decline
chr1	3227401	3227402	0.0037245	-0.233629	shallow_decline
chr1	3227431	3227432	0.00186046	-0.257658	steep_decline
chr1	3227466	3227467	0.0962125	-0.142007	steep_decline
chr1	3227511	3227512	0.00064825	-0.302786	shallow_decline
chr1	3228146	3228147	0.00865666	-0.232683	shallow_decline
chr1	3231793	3231794	0.000677623	-0.278056	shallow_decline
chr1	3231890	3231891	0.00141696	-0.266132	steep_decline
chr1	3240970	3240971	0.00244857	-0.24215	shallow_decline
chr1	3240977	3240978	0.00051847	-0.277395	shallow_decline
chr1	3241632	3241633	9.30834e-05	-0.321212	shallow_decline
chr1	3246112	3246113	0.0017428	-0.270368	shallow_decline
chr1	3247831	3247832	0.00222537	-0.254421	shallow_decline
chr1	3247851	3247852	0.00720494	-0.2241	shallow_decline
chr1	3247879	3247880	0.00266206	-0.250244	steep_decline
chr1	3247962	3247963	0.0396375	-0.178966	steep_decline
chr1	3248032	3248033	1.7223e-05	-0.376542	steep_decline
chr1	3248036	3248037	1.38205e-05	-0.361488	steep_decline
chr1	3248053	3248054	0.000837134	-0.278357	steep_decline
chr1	3248065	3248066	0.000414972	-0.29393	steep_decline
chr1	3248201	3248202	5.69659e-06	-0.377536	shallow_decline
chr1	3266877	3266878	0.00309205	-0.254405	shallow_decline
chr1	3269260	3269261	0.000841331	-0.288029	shallow_decline
chr1	3271065	3271066	0.000472913	-0.311549	shallow_decline
chr1	3271079	3271080	0.002184	-0.254192	steep_decline
chr1	3271152	3271153	0.00828896	-0.218677	shallow_decline
chr1	3275612	3275613	0.000621365	-0.291259	shallow_decline
chr1	3279370	3279371	0.00043911	-0.303357	shallow_decline
chr1	3279372	3279373	0.0085883	-0.227936	shallow_decline
chr1	3283928	3283929	4.12866e-05	-0.337293	steep_decline
chr1	3290961	3290962	0.000245793	-0.313745	steep_decline
chr1	3310353	3310354	0.00207188	-0.264295	steep_decline
chr1	3317587	3317588	0.0013103	-0.258493	steep_decline
chr1	3317594	3317595	0.0167001	-0.207927	steep_decline
chr1	3322380	3322381	0.000107247	-0.311578	shallow_decline
chr1	3349648	3349649	0.000211251	-0.329888	steep_decline
chr1	3349652	3349653	0.00094343	-0.292228	steep_decline
chr1	3352911	3352912	0.000544522	-0.28769	steep_decline
chr1	3352926	3352927	0.013065	-0.206336	steep_decline
chr1	3352967	3352968	0.000331984	-0.298271	steep_decline
chr1	3357636	3357637	0.00295483	-0.242542	steep_decline
chr1	3357670	3357671	0.0122671	-0.205615	steep_decline
chr1	3357680	3357681	0.00715014	-0.220974	steep_decline
chr1	3357682	3357683	0.000193108	-0.30616	shallow_decline
chr1	3358171	3358172	0.00929983	-0.220701	shallow_decline
chr1	3358711	3358712	0.00714431	-0.226297	shallow_decline
chr1	3369598	3369599	0.000593928	-0.285389	shallow_decline
chr1	3375987	3375988	0.000771662	-0.28005	shallow_decline
chr1	3383570	3383571	0.000195015	-0.325549	shallow_decline
chr1	3390613	3390614	0.000498415	-0.3008	shallow_decline
chr1	3391782	3391783	0.00409733	-0.232588	shallow_decline
chr1	3392036	3392037	0.000601367	-0.291529	steep_decline
chr1	3393206	3393207	8.09391e-05	-0.31262	steep_decline
chr1	3393223	3393224	0.000325315	-0.283479	steep_decline
chr1	3393229	3393230	4.84301e-05	-0.320454	steep_decline
chr1	3393267	3393268	0.000160555	-0.297824	steep_decline
chr1	3393750	3393751	0.000235461	-0.336039	shallow_decline
chr1	3397649	3397650	0.0475065	-0.164509	steep_decline
chr1	3402381	3402382	0.0001422	-0.314225	steep_decline
chr1	3402454	3402455	0.000107285	-0.336145	shallow_decline
chr1	3403842	3403843	0.000230739	-0.31807	steep_decline
chr1	3404569	3404570	0.00362918	-0.248404	shallow_decline
chr1	3404575	3404576	0.00170857	-0.250788	shallow_decline
chr1	3411352	3411353	0.00537885	-0.235466	shallow_decline
chr1	3412186	3412187	0.00804458	-0.213666	shallow_decline
chr1	3415423	3415424	2.29174e-06	-0.38136	shallow_decline
chr1	3415433	3415434	7.1237e-07	-0.400386	shallow_decline
chr1	3415436	3415437	3.5381e-08	-0.444008	steep_decline
chr1	3415442	3415443	7.16028e-07	-0.400012	steep_decline
chr1	3415471	3415472	3.58357e-06	-0.373509	steep_decline
chr1	3415501	3415502	8.13234e-07	-0.397951	steep_decline
chr1	3415519	3415520	5.01549e-05	-0.324355	shallow_decline
chr1	3415525	3415526	0.000232563	-0.296725	shallow_decline
chr1	3415583	3415584	0.00588208	-0.222746	steep_decline
chr1	3415596	3415597	0.000902041	-0.27034	steep_decline
chr1	3415605	3415606	0.000553888	-0.279578	shallow_decline
chr1	3415617	3415618	8.21711e-05	-0.319107	steep_decline
chr1	3415624	3415625	0.000448379	-0.285891	steep_decline
chr1	3415796	3415797	0.0137338	-0.205147	steep_decline
chr1	3415882	3415883	0.00407401	-0.239107	steep_decline
chr1	3441210	3441211	0.0298216	-0.175664	steep_decline
chr1	3480476	3480477	0.000212832	-0.309614	shallow_decline
chr1	3480484	3480485	0.00186944	-0.260032	shallow_decline
chr1	3481152	3481153	0.00323778	-0.23807	shallow_decline
chr1	3581129	3581130	0.000869393	-0.29124	shallow_decline
chr1	3615622	3615623	3.72611e-06	0.365192	steep_rise
chr1	3615660	3615661	0.00278924	0.236603	steep_rise
chr1	3616955	3616956	0.000145543	-0.334042	shallow_decline
chr1	3617032	3617033	0.000347154	-0.317934	shallow_decline
chr1	3617066	3617067	0.005107	-0.248549	steep_decline
chr1	3617095	3617096	0.000796148	-0.290845	steep_decline
chr1	3650853	3650854	0.0019622	-0.274287	shallow_decline
chr1	3650862	3650863	0.00761968	-0.229716	shallow_decline
chr1	3650950	3650951	0.00628362	-0.241069	shallow_decline
chr1	3658320	3658321	0.00521617	-0.244079	shallow_decline
chr1	3669562	3669563	0.0129065	-0.204871	steep_decline
chr1	3704725	3704726	0.000429023	-0.308669	shallow_decline
chr1	3705803	3705804	0.00685001	-0.23531	steep_decline
chr1	3707306	3707307	0.00434953	-0.239007	shallow_decline
chr1	3734322	3734323	0.00846272	-0.219153	shallow_decline
chr1	3742124	3742125	0.00868156	-0.241386	shallow_decline
chr1	3752608	3752609	0.00434552	0.258121	shallow_rise
chr1	3756122	3756123	0.0010563	0.2685	shallow_rise
chr1	3935301	3935302	0.0146275	0.21205	steep_rise
chr1	3940084	3940085	0.00680753	-0.223949	shallow_decline
chr1	3945764	3945765	0.00131179	-0.274545	shallow_decline
chr1	4108410	4108411	0.00614819	0.234347	shallow_rise
chr1	4177567	4177568	0.000404019	-0.286989	shallow_decline
chr1	4269498	4269499	0.000499796	-0.28246	steep_decline
chr1	4356417	4356418	0.00429213	0.255426	shallow_rise
chr1	4555621	4555622	0.00817079	-0.209875	shallow_decline
chr1	4585510	4585511	0.00888159	0.211126	shallow_rise
chr1	4653930	4653931	0.0793345	-0.151377	steep_decline
chr1	4654596	4654597	0.00189123	-0.267399	steep_decline
chr1	4654600	4654601	0.000218664	-0.320979	shallow_decline
chr1	4654626	4654627	0.000133652	-0.331679	steep_decline
chr1	4654706	4654707	0.00232236	-0.256054	steep_decline
chr1	4654719	4654720	8.02809e-06	-0.376441	steep_decline
chr1	4654722	4654723	1.52825e-05	-0.376892	steep_decline
chr1	4654724	4654725	0.00390128	-0.255399	shallow_decline
chr1	4654739	4654740	0.0127064	-0.211758	steep_decline
chr1	4654741	4654742	0.000537823	-0.294074	shallow_decline
chr1	4654748	4654749	0.00188825	-0.265549	steep_decline
chr1	4654751	4654752	0.000360849	-0.305589	shallow_decline
chr1	4654766	4654767	0.0435708	-0.173411	steep_decline
chr1	4654914	4654915	0.00293567	-0.275376	steep_decline
chr1	4654916	4654917	0.000205277	-0.348166	steep_decline
chr1	4654929	4654930	0.00882937	-0.245581	shallow_decline
chr1	4654953	4654954	0.00201481	-0.295463	steep_decline
chr1	4654964	4654965	5.77676e-05	-0.377058	steep_decline
chr1	4655568	4655569	0.0678035	-0.160392	steep_decline
chr1	4672071	4672072	0.00383265	-0.235552	shallow_decline
chr1	4692584	4692585	0.00703611	-0.228801	shallow_decline
chr1	4711232	4711233	0.00871689	-0.216891	shallow_decline
chr1	4734852	4734853	0.00778426	-0.214416	steep_decline
chr1	4772292	4772293	0.00422229	0.262547	shallow_rise
chr1	4772910	4772911	0.00689287	-0.226793	shallow_decline
chr1	4985221	4985222	0.002628	0.237191	steep_rise
chr1	5108757	5108758	0.00330442	0.248306	shallow_rise
chr1	5472426	5472427	0.000741327	0.2746	shallow_rise
chr1	5616286	5616287	0.000636113	-0.281583	steep_decline
chr1	5616311	5616312	0.00357361	-0.244972	steep_decline
chr1	5616336	5616337	0.00354799	-0.244205	steep_decline
chr1	5721127	5721128	0.00104921	0.26689	shallow_rise
chr1	5745304	5745305	0.000632227	0.277122	shallow_rise
chr1	5745325	5745326	0.000940138	0.287682	shallow_rise
chr1	5752931	5752932	0.0020783	-0.244599	shallow_decline
chr1	5779316	5779317	0.00166946	0.254576	steep_rise
chr1	5814237	5814238	0.00357475	-0.232287	shallow_decline
chr1	5814247	5814248	0.00333623	-0.238455	shallow_decline
chr1	5819606	5819607	0.000809007	0.289898	steep_rise
chr1	5822839	5822840	0.000158719	-0.336871	shallow_decline
chr1	5877200	5877201	0.000824887	-0.291658	shallow_decline
chr1	5897604	5897605	0.00550311	-0.223809	steep_decline
chr1	5897667	5897668	1.4313e-05	-0.348822	steep_decline
chr1	5897673	5897674	0.0699717	-0.145523	steep_decline
chr1	5986227	5986228	0.00690261	0.223613	steep_rise
chr1	5986283	5986284	0.00404355	0.237858	steep_rise
chr1	5986296	5986297	0.0147468	0.201635	steep_rise
chr1	5993618	5993619	0.00347385	0.242951	shallow_rise
chr1	6019918	6019919	0.00303042	-0.267405	shallow_decline
chr1	6046395	6046396	0.00768479	-0.214821	shallow_decline
chr1	6048856	6048857	0.00448561	-0.257839	shallow_decline
chr1	6127525	6127526	0.000945405	-0.280701	steep_decline
chr1	6128060	6128061	0.0471712	-0.157601	steep_decline
chr1	6128844	6128845	0.00505264	-0.251278	shallow_decline
chr1	6160994	6160995	0.000705379	-0.275406	steep_decline
chr1	6167941	6167942	0.00299346	-0.250439	shallow_decline
chr1	6167980	6167981	0.000801069	-0.275361	steep_decline
chr1	6206986	6206987	0.00398007	-0.238244	shallow_decline
chr1	6211630	6211631	0.00015349	-0.306862	shallow_decline
chr1	6236602	6236603	0.00848881	-0.228209	shallow_decline
chr1	6236625	6236626	0.0199914	-0.203826	steep_decline
chr1	6236983	6236984	0.00123112	-0.269272	shallow_decline
chr1	6249506	6249507	0.00992396	0.235378	shallow_rise
chr1	6328668	6328669	0.0529778	-0.160441	steep_decline
chr1	6330402	6330403	0.00194024	-0.257116	shallow_decline
chr1	6350479	6350480	2.18923e-05	0.341283	shallow_rise
chr1	6350520	6350521	0.000952531	0.265746	shallow_rise
chr1	6410308	6410309	0.00875142	0.217054	steep_rise
chr1	6433422	6433423	0.000685417	-0.305798	shallow_decline
chr1	6445517	6445518	0.00566617	-0.242866	shallow_decline
chr1	6447975	6447976	0.00329237	0.241018	shallow_rise
chr1	6451900	6451901	0.00564938	-0.22841	shallow_decline
chr1	6454276	6454277	0.0210324	-0.200661	steep_decline
chr1	6455487	6455488	0.000112169	-0.3324	steep_decline
chr1	6471013	6471014	0.0089561	-0.21144	shallow_decline
chr1	6475569	6475570	0.000691514	0.284735	steep_rise
chr1	6475575	6475576	7.7026e-05	0.334816	shallow_rise
chr1	6475584	6475585	0.000412584	0.298011	steep_rise
chr1	6477643	6477644	0.0394772	-0.169933	steep_decline
chr1	6484451	6484452	0.00205443	-0.262695	steep_decline
chr1	6506029	6506030	0.000456783	0.278866	shallow_rise
chr1	6587645	6587646	0.0760741	0.14273	steep_rise
chr1	6717579	6717580	0.0185903	0.200312	steep_rise
chr1	6915590	6915591	0.00779642	0.222713	shallow_rise
chr1	6960563	6960564	0.00434321	-0.247462	steep_decline
chr1	7012117	7012118	0.00581867	0.245527	steep_rise
chr1	7037510	7037511	0.0031721	0.246087	steep_rise
chr1	7037565	7037566	0.00354598	-0.266829	shallow_decline
chr1	7094744	7094745	0.104887	0.132569	steep_rise
chr1	7214569	7214570	0.000977711	0.263437	steep_rise
chr1	7266170	7266171	8.70529e-05	0.322068	shallow_rise
chr1	7266194	7266195	0.00208686	0.256204	shallow_rise
chr1	7347138	7347139	0.00368319	-0.232304	shallow_decline
chr1	7374062	7374063	0.00461416	-0.239067	steep_decline
chr1	7490417	7490418	1.80411e-05	0.358059	steep_rise
chr1	7504124	7504125	0.0203329	0.199641	steep_rise
chr1	7521992	7521993	0.000993089	-0.280252	steep_decline
chr1	7522125	7522126	2.16362e-06	-0.402886	steep_decline
chr1	7573587	7573588	0.00259094	0.268569	shallow_rise
chr1	7584902	7584903	0.000697105	-0.277108	shallow_decline
chr1	7584909	7584910	4.43601e-05	-0.324162	steep_decline
chr1	7584912	7584913	0.000114716	-0.304912	steep_decline
chr1	7584922	7584923	3.66846e-05	-0.326558	steep_decline
chr1	7584927	7584928	0.000475329	-0.276541	steep_decline
chr1	7584940	7584941	0.000275561	-0.286868	steep_decline
chr1	7630471	7630472	0.00357988	0.254402	shallow_rise
chr1	7638406	7638407	9.70301e-06	-0.354156	shallow_decline
chr1	7639214	7639215	0.00201797	0.274862	shallow_rise
chr1	7651047	7651048	0.0179772	0.193894	steep_rise
chr1	7772654	7772655	0.00358689	-0.246177	shallow_decline
chr1	7772663	7772664	0.000113216	-0.328131	shallow_decline
chr1	7951296	7951297	0.000794238	-0.280761	steep_decline
chr1	7961829	7961830	0.00176594	0.286404	shallow_rise
chr1	8000199	8000200	8.48431e-05	0.310022	steep_rise
chr1	8004961	8004962	0.00451115	-0.225571	steep_decline
chr1	8004969	8004970	0.00205182	-0.244807	steep_decline
chr1	8142336	8142337	4.02292e-05	0.339824	shallow_rise
chr1	8154895	8154896	0.000359353	-0.28512	shallow_decline
chr1	8154901	8154902	0.000224078	-0.29532	shallow_decline
chr1	8154903	8154904	0.00010196	-0.311399	shallow_decline
chr1	8183058	8183059	0.00907659	0.216303	steep_rise
chr1	8183095	8183096	0.0185179	0.20101	steep_rise
chr1	8183149	8183150	0.000651367	0.283554	steep_rise
chr1	8195831	8195832	0.00457058	0.240255	shallow_rise
chr1	8233275	8233276	0.0063189	0.260667	shallow_rise
chr1	8323951	8323952	0.00124666	-0.280856	shallow_decline
chr1	8338139	8338140	0.0026159	0.269591	shallow_rise
chr1	8341935	8341936	0.00574746	0.233815	steep_rise
chr1	8388412	8388413	0.0065918	-0.219133	shallow_decline
chr1	8423222	8423223	0.000902328	0.280343	shallow_rise
chr1	8502594	8502595	0.0400341	0.168232	steep_rise
chr1	8530942	8530943	0.00499094	-0.227188	shallow_decline
chr1	8876625	8876626	0.00576534	0.223374	steep_rise
chr1	8877429	8877430	0.000837229	0.269374	shallow_rise
chr1	8997073	8997074	0.00248886	0.267944	shallow_rise
chr1	9039870	9039871	0.0522039	-0.155916	steep_decline
chr1	9119914	9119915	0.0936093	0.141745	steep_rise
chr1	9119964	9119965	0.00524249	0.236196	steep_rise
chr1	9165463	9165464	6.07465e-05	0.325512	steep_rise
chr1	9165473	9165474	0.000165028	0.301388	steep_rise
chr1	9165561	9165562	8.82943e-05	0.3408	shallow_rise
chr1	9165878	9165879	0.000940907	0.293021	steep_rise
chr1	9215888	9215889	0.0092212	-0.242956	shallow_decline
chr1	9215938	9215939	0.000524454	-0.288022	shallow_decline
chr1	9269781	9269782	0.00551132	-0.238135	steep_decline
chr1	9314827	9314828	0.0493242	0.161789	steep_rise
chr1	9316113	9316114	0.00160133	0.252682	steep_rise
chr1	9316204	9316205	0.0110275	0.226004	steep_rise
chr1	9377869	9377870	0.00095027	0.310891	shallow_rise
chr1	9397744	9397745	0.000623359	-0.291304	shallow_decline
chr1	9472021	9472022	0.00236932	0.239793	steep_rise
chr1	9610409	9610410	0.00426577	-0.233217	shallow_decline
chr1	9667671	9667672	0.00514698	-0.25533	shallow_decline
chr1	9799306	9799307	0.0035046	-0.247471	shallow_decline
chr1	9827844	9827845	0.00626708	0.226589	shallow_rise
chr1	10032134	10032135	0.00688938	0.237751	shallow_rise
chr1	10032167	10032168	0.000413298	0.297442	steep_rise
chr1	10032177	10032178	1.29195e-06	0.410864	shallow_rise
chr1	10107738	10107739	0.000863496	0.282094	shallow_rise
chr1	10161184	10161185	0.000593897	-0.274192	steep_decline
chr1	10161189	10161190	8.39001e-06	-0.355674	steep_decline
chr1	10161192	10161193	0.000109839	-0.308836	steep_decline
chr1	10161202	10161203	6.57834e-07	-0.397121	steep_decline
chr1	10161284	10161285	7.09916e-05	-0.33875	shallow_decline
chr1	10223963	10223964	0.00967777	0.24065	steep_rise
chr1	10509199	10509200	0.000724755	0.286407	shallow_rise
chr1	10509227	10509228	0.0158854	0.204718	steep_rise
chr1	10600293	10600294	0.00768914	0.22747	shallow_rise
chr1	10623049	10623050	0.00511167	-0.248559	shallow_decline
chr1	10630603	10630604	0.000353482	-0.316946	shallow_decline
chr1	10630801	10630802	0.000803537	-0.286476	steep_decline
chr1	10630865	10630866	0.00412151	-0.247379	steep_decline
chr1	10635961	10635962	0.000275669	-0.301451	steep_decline
chr1	10635966	10635967	0.000574495	-0.286307	steep_decline
chr1	10636039	10636040	0.0562609	-0.155173	steep_decline
chr1	10636083	10636084	0.0158176	-0.195843	steep_decline
chr1	10639070	10639071	0.00160152	-0.253684	shallow_decline
chr1	10639115	10639116	0.00943527	-0.20933	shallow_decline
chr1	10639121	10639122	0.00283311	-0.241328	shallow_decline
chr1	10660024	10660025	0.0115862	0.202948	steep_rise
chr1	10660054	10660055	0.0525214	0.155979	steep_rise
chr1	10665552	10665553	0.0241361	-0.182361	steep_decline
chr1	10666568	10666569	0.000199729	-0.304161	shallow_decline
chr1	10666576	10666577	6.60816e-06	-0.391021	shallow_decline
chr1	10668005	10668006	5.00831e-05	-0.340708	shallow_decline
chr1	10668084	10668085	0.00313828	-0.251089	shallow_decline
chr1	10668093	10668094	4.76793e-05	-0.325172	steep_decline
chr1	10668147	10668148	8.56595e-05	-0.315848	steep_decline
chr1	10668164	10668165	0.000957922	-0.264882	steep_decline
chr1	10672038	10672039	0.00393166	-0.241498	steep_decline
chr1	10672481	10672482	0.0249503	-0.19334	steep_decline
chr1	10682433	10682434	0.000287084	-0.293419	steep_decline
chr1	10682516	10682517	0.0602756	-0.152269	steep_decline
chr1	10687014	10687015	0.00043795	-0.292127	shallow_decline
chr1	10688061	10688062	0.00584588	-0.232319	shallow_decline
chr1	10688142	10688143	0.000310953	-0.294162	steep_decline
chr1	10688258	10688259	0.000304087	-0.293316	steep_decline
chr1	10699563	10699564	0.000359022	0.31122	shallow_rise
chr1	10699616	10699617	3.40484e-07	0.410701	shallow_rise
chr1	10699684	10699685	0.00952638	0.223661	shallow_rise
chr1	10704443	10704444	9.08643e-06	-0.359152	steep_decline
chr1	10704455	10704456	8.08808e-05	-0.318767	shallow_decline
chr1	10704474	10704475	0.000108283	-0.315573	steep_decline
chr1	10704511	10704512	7.02112e-05	-0.321741	steep_decline
chr1	10704525	10704526	2.49655e-05	-0.341127	shallow_decline
chr1	10704614	10704615	4.95971e-05	-0.329564	shallow_decline
chr1	10704621	10704622	1.07035e-05	-0.351629	steep_decline
chr1	10704676	10704677	0.000133836	-0.305139	steep_decline
chr1	10704689	10704690	0.000147427	-0.303519	steep_decline
chr1	10704694	10704695	3.59871e-05	-0.330504	steep_decline
chr1	10704733	10704734	9.4492e-05	-0.311888	steep_decline
chr1	10704737	10704738	0.00111285	-0.260406	steep_decline
chr1	10709492	10709493	0.000158693	-0.325144	shallow_decline
chr1	10709513	10709514	7.85563e-05	-0.315304	shallow_decline
chr1	10709745	10709746	0.00170556	-0.259492	steep_decline
chr1	10709757	10709758	0.00197032	-0.256874	steep_decline
chr1	10709793	10709794	0.000572476	-0.284987	steep_decline
chr1	10709861	10709862	0.0001763	-0.324856	steep_decline
chr1	10709881	10709882	6.80029e-05	-0.345435	steep_decline
chr1	10709885	10709886	0.000271304	-0.318121	steep_decline
chr1	10712067	10712068	0.00346287	0.244266	steep_rise
chr1	10712103	10712104	0.00108019	0.267174	steep_rise
chr1	10712174	10712175	0.000668185	0.278348	steep_rise
chr1	10717738	10717739	0.00148833	-0.255942	shallow_decline
chr1	10717749	10717750	9.04252e-05	-0.314855	steep_decline
chr1	10717784	10717785	0.00313319	-0.238067	steep_decline
chr1	10727995	10727996	0.00267699	0.245183	shallow_rise
chr1	10728744	10728745	0.00510298	-0.222642	shallow_decline
chr1	10750085	10750086	0.0091392	0.226082	shallow_rise
chr1	10756444	10756445	8.03603e-05	-0.329969	shallow_decline
chr1	10804564	10804565	0.000467093	0.282213	steep_rise
chr1	10804578	10804579	0.000537465	0.278698	steep_rise
chr1	10804643	10804644	0.000459809	0.285784	shallow_rise
chr1	10804719	10804720	5.33737e-05	0.35123	steep_rise
chr1	10822995	10822996	0.0219139	-0.19257	steep_decline
chr1	10828815	10828816	0.00616677	0.236204	shallow_rise
chr1	10901148	10901149	3.04589e-05	0.35218	shallow_rise
chr1	10905219	10905220	0.00241117	0.245635	steep_rise
chr1	10938218	10938219	0.000359974	0.303785	shallow_rise
chr1	10958606	10958607	0.00105551	-0.29997	shallow_decline
chr1	10967032	10967033	0.0056688	0.218532	shallow_rise
chr1	11324760	11324761	0.000163342	-0.305317	shallow_decline
chr1	11328214	11328215	0.00828305	0.223887	shallow_rise
chr1	11357635	11357636	0.0283357	-0.186097	steep_decline
chr1	11478976	11478977	0.00565947	-0.242716	shallow_decline
chr1	11479953	11479954	0.000129294	-0.339765	shallow_decline
chr1	11479955	11479956	0.00641638	-0.238247	shallow_decline
chr1	11501482	11501483	0.00351399	-0.241249	shallow_decline
chr1	11501511	11501512	0.00706405	-0.223688	shallow_decline
chr1	11534660	11534661	0.00378382	-0.267388	shallow_decline
chr1	11648804	11648805	0.00869574	-0.212622	shallow_decline
chr1	11696383	11696384	0.00362852	0.252027	steep_rise
chr1	11802914	11802915	0.0037571	-0.261541	shallow_decline
chr1	11890422	11890423	0.0112816	-0.200912	steep_decline
chr1	11898247	11898248	0.000323924	-0.307779	shallow_decline
chr1	11899073	11899074	0.00058961	-0.279967	shallow_decline
chr1	11919056	11919057	0.00217256	0.244892	shallow_rise
chr1	11919108	11919109	0.00022258	0.29114	shallow_rise
chr1	11919131	11919132	0.00239771	0.239795	steep_rise
chr1	12014430	12014431	0.00107245	0.279457	shallow_rise
chr1	12015746	12015747	0.0039651	0.242908	steep_rise
chr1	12040255	12040256	0.00156058	0.265731	steep_rise
chr1	12040291	12040292	1.92477e-05	0.382472	shallow_rise
chr1	12063616	12063617	0.033131	-0.187814	steep_decline
chr1	12104625	12104626	0.00129992	-0.256931	steep_decline
chr1	12147549	12147550	4.29122e-05	-0.323261	steep_decline
chr1	12147605	12147606	0.000279331	-0.286972	steep_decline
chr1	12167818	12167819	0.0202908	-0.183318	steep_decline
chr1	12184523	12184524	0.108135	-0.131706	steep_decline
chr1	12185633	12185634	0.00886424	-0.222838	steep_decline
chr1	12194669	12194670	0.00604366	-0.226033	steep_decline
chr1	12231716	12231717	0.0101905	0.209349	steep_rise
chr1	12247806	12247807	0.00359582	-0.237038	shallow_decline
chr1	12540322	12540323	0.0350235	-0.167416	steep_decline
chr1	12540350	12540351	0.000489264	-0.284759	steep_decline
chr1	12540378	12540379	0.034754	-0.172127	steep_decline
chr1	12540412	12540413	0.00100337	-0.263926	steep_decline
chr1	12540439	12540440	0.00539254	-0.223961	steep_decline
chr1	12540470	12540471	0.00331754	-0.233844	steep_decline
chr1	12558111	12558112	0.00753364	0.233471	shallow_rise
chr1	12596101	12596102	0.00280614	-0.258449	shallow_decline
chr1	12626440	12626441	0.0169625	0.214121	steep_rise
chr1	12654940	12654941	0.000590795	0.289436	steep_rise
chr1	13419645	13419646	0.0314754	0.183621	steep_rise
chr1	13514049	13514050	0.000844355	0.280131	shallow_rise
chr1	13523707	13523708	0.00822773	0.235674	shallow_rise
chr1	13541103	13541104	0.00723547	-0.216119	steep_decline
chr1	13771459	13771460	0.0129016	-0.209024	steep_decline
chr1	13799089	13799090	9.48985e-05	0.341	shallow_rise
chr1	13799113	13799114	4.56074e-05	0.367267	shallow_rise
chr1	14075697	14075698	0.000270073	-0.307669	shallow_decline
chr1	14668835	14668836	0.00169281	-0.256043	shallow_decline
chr1	14732404	14732405	9.31458e-05	0.315161	shallow_rise
chr1	14734019	14734020	0.00820111	-0.212164	shallow_decline
chr1	14781104	14781105	0.00389787	0.243903	shallow_rise
chr1	14884306	14884307	0.00429827	0.245503	shallow_rise
chr1	14925394	14925395	0.00100235	-0.281559	shallow_decline
chr1	14988560	14988561	0.000168128	-0.312631	shallow_decline
chr1	15090390	15090391	0.129653	0.120368	steep_rise
chr1	15112452	15112453	0.000213525	0.296158	steep_rise
chr1	15112484	15112485	0.000141382	0.305462	shallow_rise
chr1	15112491	15112492	0.000752368	0.269262	steep_rise
chr1	15112517	15112518	0.00106362	0.26193	shallow_rise
chr1	15192085	15192086	0.00764207	-0.217014	shallow_decline
chr1	15221329	15221330	0.00606188	-0.229697	shallow_decline
chr1	15327101	15327102	3.50453e-06	0.380294	shallow_rise
chr1	15378907	15378908	0.0106021	0.220415	steep_rise
chr1	15601334	15601335	0.0213024	0.202705	steep_rise
chr1	15792402	15792403	0.00145559	0.271867	shallow_rise
chr1	15859615	15859616	0.000756317	-0.30276	shallow_decline
chr1	15928524	15928525	0.00892363	0.221927	shallow_rise
chr1	16009083	16009084	0.00993061	0.255401	shallow_rise
chr1	16064132	16064133	0.00017778	-0.303423	steep_decline
chr1	16064139	16064140	0.00800252	-0.214811	shallow_decline
chr1	16124031	16124032	0.0175487	0.195187	steep_rise
chr1	16133901	16133902	0.00339341	-0.24721	shallow_decline
chr1	16168493	16168494	0.000853279	0.277342	steep_rise
chr1	16168538	16168539	0.000206378	0.308173	shallow_rise
chr1	16182754	16182755	4.93939e-05	0.357534	steep_rise
chr1	16182876	16182877	0.0019112	0.262341	steep_rise
chr1	16182913	16182914	0.000243136	0.309622	steep_rise
chr1	16216526	16216527	0.000124796	0.312108	shallow_rise
chr1	16227569	16227570	0.0015732	-0.249527	shallow_decline
chr1	16227571	16227572	0.0114923	-0.201719	steep_decline
chr1	16227574	16227575	0.00287085	-0.235441	steep_decline
chr1	16227596	16227597	0.000962626	-0.260332	steep_decline
chr1	16227616	16227617	0.000947933	-0.261052	steep_decline
chr1	16227640	16227641	0.000300834	-0.285717	steep_decline
chr1	16227661	16227662	0.0262505	-0.176699	steep_decline
chr1	16513566	16513567	0.00365374	0.229149	steep_rise
chr1	16513615	16513616	0.00769427	0.214493	shallow_rise
chr1	16521355	16521356	0.00013394	-0.313418	shallow_decline
chr1	16521396	16521397	0.0019989	-0.253642	shallow_decline
chr1	16534804	16534805	0.191899	-0.103823	steep_decline
chr1	16535254	16535255	0.00270505	-0.23849	steep_decline
chr1	16535262	16535263	0.0066735	-0.21543	steep_decline
chr1	16535577	16535578	0.000267529	-0.301424	shallow_decline
chr1	16535717	16535718	0.000990415	-0.261318	steep_decline
chr1	16535765	16535766	0.00296783	-0.235719	steep_decline
chr1	16535782	16535783	4.26364e-05	-0.324801	steep_decline
chr1	16535800	16535801	0.000472148	-0.277413	steep_decline
chr1	16535834	16535835	0.00118433	-0.25571	steep_decline
chr1	16535854	16535855	3.59747e-06	-0.365284	shallow_decline
chr1	16535901	16535902	1.36268e-07	-0.415547	steep_decline
chr1	16535910	16535911	3.11863e-05	-0.328418	steep_decline
chr1	16535921	16535922	1.69772e-05	-0.339153	steep_decline
chr1	16586548	16586549	0.0446783	-0.163212	steep_decline
chr1	16612245	16612246	0.00451233	-0.225505	shallow_decline
chr1	16624798	16624799	0.0787932	0.148342	steep_rise
chr1	16692875	16692876	0.00655382	-0.218786	shallow_decline
chr1	16693368	16693369	0.00646425	-0.224686	steep_decline
chr1	16693386	16693387	0.00758444	-0.217677	shallow_decline
chr1	16693392	16693393	0.00609504	-0.224206	shallow_decline
chr1	16693557	16693558	0.000907827	-0.292822	steep_decline
chr1	16693563	16693564	0.00268947	-0.279272	steep_decline
chr1	16693572	16693573	0.00709198	-0.241203	steep_decline
chr1	16696677	16696678	0.0550792	-0.151291	steep_decline
chr1	16696691	16696692	0.0814309	-0.137425	steep_decline
chr1	16696721	16696722	0.176457	-0.106597	steep_decline
chr1	16697762	16697763	0.00152976	-0.262211	steep_decline
chr1	16699394	16699395	0.00119478	-0.262466	shallow_decline
chr1	16699823	16699824	0.00376087	-0.2317	steep_decline
chr1	16699989	16699990	7.57254e-05	-0.312045	steep_decline
chr1	16700005	16700006	0.000377602	-0.280518	steep_decline
chr1	16700008	16700009	2.27635e-06	-0.372782	steep_decline
chr1	16700018	16700019	1.69554e-05	-0.339494	steep_decline
chr1	16700024	16700025	4.42147e-06	-0.362051	shallow_decline
chr1	16725153	16725154	0.00510565	-0.222478	shallow_decline
chr1	16725160	16725161	0.0016323	-0.249993	shallow_decline
chr1	16725176	16725177	0.0197658	-0.184997	steep_decline
chr1	16725193	16725194	0.0195601	-0.185231	steep_decline
chr1	16725200	16725201	8.09505e-05	-0.312807	steep_decline
chr1	16728170	16728171	0.00608986	0.218837	steep_rise
chr1	16748910	16748911	3.51491e-05	0.326215	shallow_rise
chr1	16759668	16759669	0.00729807	-0.2302	steep_decline
chr1	16764579	16764580	0.000537408	0.272924	steep_rise
chr1	16764633	16764634	9.57525e-07	0.388935	shallow_rise
chr1	16765183	16765184	4.41743e-06	0.362259	steep_rise
chr1	16765241	16765242	2.70534e-06	0.369957	steep_rise
chr1	16765268	16765269	0.000199832	0.293254	steep_rise
chr1	16856780	16856781	0.124373	-0.13099	steep_decline
chr1	16859779	16859780	1.55396e-05	-0.340742	steep_decline
chr1	16859795	16859796	0.000716398	-0.266725	steep_decline
chr1	16859819	16859820	1.17347e-06	-0.383312	shallow_decline
chr1	16859824	16859825	1.82158e-05	-0.33792	steep_decline
chr1	16859839	16859840	1.69772e-05	-0.339153	shallow_decline
chr1	16871129	16871130	0.000763684	-0.268857	steep_decline
chr1	16871169	16871170	0.000150094	-0.302829	steep_decline
chr1	16872274	16872275	0.000320597	-0.303733	shallow_decline
chr1	16872294	16872295	0.000513494	-0.279398	steep_decline
chr1	16872325	16872326	2.62152e-05	-0.333639	steep_decline
chr1	16872351	16872352	7.51052e-06	-0.355628	steep_decline
chr1	16872799	16872800	0.00398588	-0.227026	steep_decline
chr1	16896751	16896752	0.00125096	0.254478	shallow_rise
chr1	16939205	16939206	0.00138481	0.274294	shallow_rise
chr1	16953445	16953446	0.00906112	-0.244781	shallow_decline
chr1	16960809	16960810	0.0168288	0.214209	steep_rise
chr1	16960811	16960812	0.0123864	0.224796	steep_rise
chr1	16961001	16961002	0.0116204	0.20781	steep_rise
chr1	16961011	16961012	0.00397744	0.236498	steep_rise
chr1	17149333	17149334	0.000492424	-0.277037	steep_decline
chr1	17149339	17149340	0.0133461	-0.196709	steep_decline
chr1	17149358	17149359	0.0377882	-0.165377	steep_decline
chr1	17149390	17149391	0.00256281	-0.240003	steep_decline
chr1	17149418	17149419	0.00128949	-0.255848	shallow_decline
chr1	17164128	17164129	0.00193842	-0.261379	shallow_decline
chr1	17171837	17171838	0.00688942	0.229973	steep_rise
chr1	17193340	17193341	3.90366e-05	-0.336081	shallow_decline
chr1	17200254	17200255	7.70248e-05	-0.313707	steep_decline
chr1	17200275	17200276	3.3906e-06	-0.368731	shallow_decline
chr1	17212590	17212591	0.00135932	-0.259862	shallow_decline
chr1	17216038	17216039	0.000183554	-0.328753	steep_decline
chr1	17216043	17216044	7.15188e-05	-0.345373	steep_decline
chr1	17485212	17485213	0.0494713	0.165315	steep_rise
chr1	17569775	17569776	0.0275835	0.179131	steep_rise
chr1	17569797	17569798	0.0032641	0.238075	steep_rise
chr1	17688832	17688833	0.213186	0.107641	steep_rise
chr1	17691404	17691405	0.0360362	-0.166739	steep_decline
chr1	17691413	17691414	3.34695e-05	-0.329366	shallow_decline
chr1	17699916	17699917	0.00610449	-0.248159	shallow_decline
chr1	17819343	17819344	0.00600594	-0.221197	shallow_decline
chr1	17819366	17819367	0.000229266	-0.290942	shallow_decline
chr1	17819403	17819404	6.8943e-06	-0.354911	shallow_decline
chr1	17819441	17819442	0.00107722	-0.259653	shallow_decline
chr1	17962930	17962931	0.021887	0.183066	steep_rise
chr1	18107831	18107832	0.000790019	-0.287138	steep_decline
chr1	18108206	18108207	0.000129099	-0.317992	shallow_decline
chr1	18108208	18108209	0.00681929	-0.222758	steep_decline
chr1	18108219	18108220	0.0203196	-0.192809	steep_decline
chr1	18110206	18110207	0.026792	-0.196153	steep_decline
chr1	18110213	18110214	0.0229376	-0.192333	steep_decline
chr1	18291336	18291337	0.00180225	-0.256272	shallow_decline
chr1	18306257	18306258	0.00768405	-0.234736	shallow_decline
chr1	18407864	18407865	0.0024643	-0.242364	shallow_decline
chr1	18408336	18408337	0.000220236	-0.307966	shallow_decline
chr1	18482010	18482011	0.000255108	0.310494	steep_rise
chr1	18482019	18482020	2.99526e-05	0.352704	steep_rise
chr1	18482027	18482028	1.36154e-05	0.367461	steep_rise
chr1	18482039	18482040	0.000161499	0.316653	steep_rise
chr1	18482065	18482066	0.00119057	0.266876	steep_rise
chr1	18486340	18486341	0.000809276	-0.285004	shallow_decline
chr1	18542657	18542658	4.77875e-05	-0.330617	steep_decline
chr1	18558563	18558564	0.00393282	-0.233758	steep_decline
chr1	18558676	18558677	2.21052e-05	-0.344535	shallow_decline
chr1	18630416	18630417	0.00234621	-0.248612	shallow_decline
chr1	18631105	18631106	0.0197543	-0.195795	steep_decline
chr1	18631111	18631112	0.00136467	-0.258895	steep_decline
chr1	18631153	18631154	0.00303176	-0.256358	steep_decline
chr1	18631157	18631158	0.00808204	-0.234477	steep_decline
chr1	18631213	18631214	0.00174879	-0.286734	steep_decline
chr1	18631714	18631715	0.0553573	-0.170973	steep_decline
chr1	18631716	18631717	0.00380041	-0.253047	shallow_decline
chr1	18631722	18631723	0.00255113	-0.252978	steep_decline
chr1	18631725	18631726	0.00813931	-0.228302	shallow_decline
chr1	18632426	18632427	0.00219895	-0.257025	shallow_decline
chr1	18634437	18634438	0.0822869	-0.151244	steep_decline
chr1	18637807	18637808	4.62502e-05	-0.334158	shallow_decline
chr1	18640726	18640727	0.0209986	-0.184342	steep_decline
chr1	18643243	18643244	0.0110897	-0.241988	steep_decline
chr1	18675666	18675667	0.00736817	-0.224355	steep_decline
chr1	18675861	18675862	0.00304392	-0.246792	shallow_decline
chr1	18684750	18684751	0.00187747	-0.261849	shallow_decline
chr1	18684763	18684764	0.00450353	-0.229652	shallow_decline
chr1	18706018	18706019	3.41203e-05	-0.355287	shallow_decline
chr1	18706061	18706062	0.0142763	-0.211153	steep_decline
chr1	18717250	18717251	0.00374842	-0.23776	steep_decline
chr1	18723897	18723898	0.00712939	-0.236206	shallow_decline
chr1	18740103	18740104	0.00460643	-0.242525	steep_decline
chr1	18740105	18740106	0.0168385	-0.204269	steep_decline
chr1	18861267	18861268	0.000815839	0.291797	steep_rise
chr1	18861301	18861302	0.000723022	0.295539	steep_rise
chr1	18924102	18924103	0.000334759	-0.287764	shallow_decline
chr1	18924106	18924107	0.000844844	-0.267036	shallow_decline
chr1	18924123	18924124	0.00988436	-0.226328	shallow_decline
chr1	18927289	18927290	0.000101151	0.327658	shallow_rise
chr1	18927435	18927436	0.00300866	0.244896	steep_rise
chr1	18927475	18927476	0.000832046	0.279859	steep_rise
chr1	18949650	18949651	0.00236431	-0.249235	shallow_decline
chr1	18956005	18956006	0.00598915	-0.235546	shallow_decline
chr1	19235625	19235626	0.00819345	-0.258345	shallow_decline
chr1	19273762	19273763	0.000730471	-0.269869	steep_decline
chr1	19274077	19274078	0.0082402	-0.215949	steep_decline
chr1	19288464	19288465	0.0235061	-0.181569	steep_decline
chr1	19339272	19339273	0.00629968	-0.230873	shallow_decline
chr1	19365782	19365783	0.0067291	0.222166	shallow_rise
chr1	19365867	19365868	0.000643712	0.279718	steep_rise
chr1	19390981	19390982	0.120704	-0.1261	steep_decline
chr1	19391114	19391115	0.056824	-0.154608	steep_decline
chr1	19455058	19455059	0.00396864	-0.236361	shallow_decline
chr1	19455159	19455160	0.018933	-0.191361	steep_decline
chr1	19643922	19643923	0.00239052	0.25513	shallow_rise
chr1	19652461	19652462	0.00255121	-0.248187	shallow_decline
chr1	19665848	19665849	0.000280792	-0.315072	steep_decline
chr1	19665995	19665996	0.00170226	-0.274793	shallow_decline
chr1	19759531	19759532	0.00172704	-0.257722	shallow_decline
chr1	19882224	19882225	0.00906234	-0.205741	shallow_decline
chr1	19928927	19928928	0.0447681	-0.175288	steep_decline
chr1	20153631	20153632	0.00364871	0.238789	steep_rise
chr1	20153707	20153708	0.000381569	0.291269	steep_rise
chr1	20154517	20154518	0.000616698	0.275501	shallow_rise
chr1	20154586	20154587	0.000369962	0.28681	shallow_rise
chr1	20211253	20211254	0.00211471	-0.255566	shallow_decline
chr1	20343274	20343275	0.00173374	-0.25873	shallow_decline
chr1	20343331	20343332	0.00395162	-0.246915	shallow_decline
chr1	20343338	20343339	0.00302303	-0.254145	shallow_decline
chr1	20343350	20343351	0.000789913	-0.288671	steep_decline
chr1	20366734	20366735	0.000371989	-0.307091	steep_decline
chr1	20366736	20366737	7.5085e-05	-0.358136	steep_decline
chr1	20366742	20366743	0.000987492	-0.300774	steep_decline
chr1	20366763	20366764	0.0134073	-0.211757	steep_decline
chr1	20366770	20366771	0.000859852	-0.298711	steep_decline
chr1	20366793	20366794	0.000473226	-0.312469	steep_decline
chr1	20447057	20447058	0.065029	0.150849	steep_rise
chr1	20485325	20485326	0.00349093	-0.260498	shallow_decline
chr1	20485334	20485335	0.00201271	-0.279679	steep_decline
chr1	20485358	20485359	0.00066078	-0.318399	steep_decline
chr1	20512884	20512885	0.0065803	0.233274	shallow_rise
chr1	20553730	20553731	0.00578691	-0.251198	shallow_decline
chr1	20553743	20553744	0.0849309	-0.151659	steep_decline
chr1	20553956	20553957	0.00205316	-0.278463	steep_decline
chr1	20554081	20554082	0.0241229	-0.19114	steep_decline
chr1	20554098	20554099	0.00029146	-0.296472	shallow_decline
chr1	20576127	20576128	0.0191205	0.195468	steep_rise
chr1	20684837	20684838	3.00531e-05	-0.334352	steep_decline
chr1	20684907	20684908	0.00275467	-0.248378	shallow_decline
chr1	20717514	20717515	0.0859476	-0.14982	steep_decline
chr1	20717606	20717607	0.065449	-0.154232	steep_decline
chr1	20717608	20717609	0.0014002	-0.263773	shallow_decline
chr1	20717610	20717611	0.000773663	-0.276628	shallow_decline
chr1	20717679	20717680	0.00644376	-0.235665	shallow_decline
chr1	21208737	21208738	0.00809443	-0.246152	shallow_decline
chr1	21279240	21279241	0.00010363	-0.328007	shallow_decline
chr1	21279268	21279269	0.000205635	-0.313759	shallow_decline
chr1	21317592	21317593	0.0116854	-0.220611	steep_decline
chr1	21325999	21326000	0.000279264	-0.307845	steep_decline
chr1	21364680	21364681	0.00368383	-0.275562	shallow_decline
chr1	21398062	21398063	0.00283184	-0.243829	shallow_decline
chr1	21398084	21398085	0.0364253	-0.166104	steep_decline
chr1	21398140	21398141	0.00451364	-0.225372	steep_decline
chr1	21398152	21398153	0.0228927	-0.180737	steep_decline
chr1	21519728	21519729	0.00172269	0.24884	steep_rise
chr1	21519751	21519752	5.49801e-05	0.320491	steep_rise
chr1	21520651	21520652	0.00758313	0.220736	steep_rise
chr1	21520737	21520738	0.00390303	0.240773	shallow_rise
chr1	21538022	21538023	0.0121009	-0.21059	steep_decline
chr1	21574699	21574700	0.00133007	-0.257485	steep_decline
chr1	21574751	21574752	0.00130864	-0.265157	steep_decline
chr1	21627119	21627120	0.00182629	0.256055	shallow_rise
chr1	21633992	21633993	0.00221841	0.2564	steep_rise
chr1	21634008	21634009	0.000921343	0.277433	steep_rise
chr1	21639983	21639984	0.00178997	-0.275367	steep_decline
chr1	21639986	21639987	0.00270325	-0.264387	steep_decline
chr1	21784718	21784719	0.00247822	-0.244404	shallow_decline
chr1	21842892	21842893	0.00100707	0.272007	shallow_rise
chr1	21927818	21927819	0.00233123	-0.247694	steep_decline
chr1	21931356	21931357	0.000925615	0.268357	shallow_rise
chr1	21931401	21931402	0.00151606	0.269942	steep_rise
chr1	21931433	21931434	0.0612617	0.147849	steep_rise
chr1	21931436	21931437	0.0629161	0.146838	steep_rise
chr1	21931468	21931469	0.0437995	0.159086	steep_rise
chr1	21981764	21981765	0.00457593	-0.231861	shallow_decline
chr1	22000096	22000097	1.87652e-06	0.390829	shallow_rise
chr1	22006995	22006996	0.000560078	-0.291536	shallow_decline
chr1	22055143	22055144	0.000837358	0.27228	shallow_rise
chr1	22234206	22234207	0.00199388	-0.269347	shallow_decline
chr1	22234214	22234215	0.000773658	-0.292387	shallow_decline
chr1	22256089	22256090	0.00604482	0.225372	shallow_rise
chr1	22297717	22297718	0.0008456	-0.266518	steep_decline
chr1	22331813	22331814	0.00127587	-0.263199	steep_decline
chr1	22331831	22331832	0.000467305	-0.285249	steep_decline
chr1	22331835	22331836	6.81733e-05	-0.324596	steep_decline
chr1	22331854	22331855	9.35469e-05	-0.319199	steep_decline
chr1	22331866	22331867	0.000445313	-0.286343	shallow_decline
chr1	22331886	22331887	0.000612481	-0.279314	steep_decline
chr1	22341171	22341172	0.00140293	-0.280521	shallow_decline
chr1	22341192	22341193	0.000746141	-0.27778	steep_decline
chr1	22342256	22342257	0.0254346	-0.193822	steep_decline
chr1	22436239	22436240	0.00093239	0.26716	steep_rise
chr1	22436293	22436294	0.000869121	0.268199	shallow_rise
chr1	22436307	22436308	0.00329592	0.237143	steep_rise
chr1	22454110	22454111	0.000836817	-0.286705	shallow_decline
chr1	22583045	22583046	7.43953e-06	-0.36997	shallow_decline
chr1	22583098	22583099	0.000147321	-0.313498	shallow_decline
chr1	22583145	22583146	0.000228888	-0.304728	shallow_decline
chr1	22583147	22583148	1.65151e-05	-0.355947	shallow_decline
chr1	22591963	22591964	0.00488634	0.236062	steep_rise
chr1	22597758	22597759	0.0018005	-0.256413	shallow_decline
chr1	22618951	22618952	0.00714141	-0.219943	shallow_decline
chr1	22630501	22630502	0.000927321	-0.263762	steep_decline
chr1	22634241	22634242	0.00260388	0.264764	shallow_rise
chr1	22723355	22723356	0.0138916	-0.209057	steep_decline
chr1	22723378	22723379	5.11916e-06	-0.382515	steep_decline
chr1	22723384	22723385	2.23402e-05	-0.355269	steep_decline
chr1	22723423	22723424	0.00208335	-0.257826	steep_decline
chr1	22723432	22723433	0.000351963	-0.299636	steep_decline
chr1	22756401	22756402	0.0092869	-0.210319	steep_decline
chr1	22877118	22877119	0.00122813	-0.2654	steep_decline
chr1	23217346	23217347	0.00251065	0.292491	shallow_rise
chr1	23554338	23554339	0.000261331	-0.308422	steep_decline
chr1	23563505	23563506	0.0232483	-0.196165	steep_decline
chr1	23705969	23705970	0.102069	0.129922	steep_rise
chr1	23788458	23788459	0.00679249	-0.237076	shallow_decline
chr1	23799855	23799856	0.00560685	0.235149	shallow_rise
chr1	23801478	23801479	0.00776666	0.218127	shallow_rise
chr1	23839304	23839305	0.000969935	0.27905	shallow_rise
chr1	23839376	23839377	0.00417011	0.243716	steep_rise
chr1	23902671	23902672	3.25761e-06	-0.367668	shallow_decline
chr1	23902683	23902684	0.00990052	-0.203951	shallow_decline
chr1	23902686	23902687	7.00088e-06	-0.355011	steep_decline
chr1	23902698	23902699	0.000554869	-0.273773	shallow_decline
chr1	23902716	23902717	4.05742e-05	-0.325032	shallow_decline
chr1	23902727	23902728	0.000361612	-0.285638	shallow_decline
chr1	23902742	23902743	0.000779002	-0.267818	shallow_decline
chr1	23935500	23935501	0.0571437	-0.163429	steep_decline
chr1	24110024	24110025	0.00222993	-0.251557	steep_decline
chr1	24118050	24118051	2.62142e-06	0.377825	steep_rise
chr1	24137240	24137241	1.02853e-05	-0.382906	shallow_decline
chr1	24152111	24152112	0.00496473	0.23858	shallow_rise
chr1	24188112	24188113	0.00518651	0.239298	steep_rise
chr1	24207559	24207560	0.00888324	-0.226203	shallow_decline
chr1	24319363	24319364	0.00132712	0.269459	steep_rise
chr1	24322598	24322599	0.0439997	0.163461	steep_rise
chr1	24322601	24322602	0.0113321	0.210875	steep_rise
chr1	24322620	24322621	0.000286367	0.291015	steep_rise
chr1	24322683	24322684	0.016639	0.193171	steep_rise
chr1	24414188	24414189	0.0222238	0.197164	steep_rise
chr1	24414200	24414201	0.0335818	0.18351	steep_rise
chr1	24414325	24414326	0.00102864	0.288169	shallow_rise
chr1	24476415	24476416	0.00559837	0.240614	steep_rise
chr1	24503317	24503318	0.000947744	0.292102	shallow_rise
chr1	24556563	24556564	0.00363316	0.23576	shallow_rise
chr1	24575774	24575775	0.0399034	0.170013	steep_rise
chr1	24622622	24622623	0.00517993	-0.240335	shallow_decline
chr1	24720343	24720344	0.031994	-0.18258	steep_decline
chr1	24861035	24861036	0.00806599	0.212008	shallow_rise
chr1	24904871	24904872	3.61738e-05	-0.350028	steep_decline
chr1	24904877	24904878	2.45475e-05	-0.358383	steep_decline
chr1	24914394	24914395	0.00320468	-0.244393	steep_decline
chr1	24914417	24914418	0.083442	-0.143114	steep_decline
chr1	24916276	24916277	0.00638937	-0.226939	shallow_decline
chr1	24929154	24929155	0.00122182	-0.272347	steep_decline
chr1	24929159	24929160	0.000391501	-0.301824	shallow_decline
chr1	24929222	24929223	0.0235862	-0.199078	steep_decline
chr1	24929314	24929315	0.00486144	-0.247604	shallow_decline
chr1	24929332	24929333	0.0347753	-0.192114	steep_decline
chr1	24929402	24929403	0.000276937	-0.311984	steep_decline
chr1	24929413	24929414	7.62954e-05	-0.337468	steep_decline
chr1	24929477	24929478	0.00815054	-0.242581	shallow_decline
chr1	24929626	24929627	0.00238198	-0.269699	steep_decline
chr1	24929637	24929638	0.000395672	-0.316387	shallow_decline
chr1	24929661	24929662	0.0213867	-0.210024	steep_decline
chr1	24929666	24929667	0.028485	-0.189393	steep_decline
chr1	24929757	24929758	0.00202127	-0.286192	shallow_decline
chr1	24930391	24930392	0.000932125	-0.301297	shallow_decline
chr1	24930395	24930396	0.0269371	-0.190371	steep_decline
chr1	24930722	24930723	0.0714605	-0.154165	steep_decline
chr1	24930737	24930738	0.0267492	-0.190007	steep_decline
chr1	24931530	24931531	0.0213517	-0.184983	steep_decline
chr1	24931547	24931548	0.0131736	-0.199177	steep_decline
chr1	25058023	25058024	0.000604219	-0.279303	shallow_decline
chr1	25217288	25217289	0.102736	-0.133005	steep_decline
chr1	25245969	25245970	0.00155763	0.272326	steep_rise
chr1	25245992	25245993	0.0062813	0.235818	steep_rise
chr1	25246004	25246005	0.0014455	0.275167	steep_rise
chr1	25246041	25246042	0.0150189	0.210192	steep_rise
chr1	25246043	25246044	0.00633876	0.236345	steep_rise
chr1	25530928	25530929	0.00304892	0.26441	shallow_rise
chr1	25547927	25547928	0.000821623	-0.297241	shallow_decline
chr1	25573699	25573700	0.00614639	0.220772	shallow_rise
chr1	25610095	25610096	0.00802753	-0.224636	shallow_decline
chr1	25771482	25771483	0.00314551	-0.243473	steep_decline
chr1	25771500	25771501	0.0946387	-0.137066	steep_decline
chr1	25771520	25771521	0.016501	-0.197465	steep_decline
chr1	25792260	25792261	0.000670713	-0.293918	shallow_decline
chr1	25809204	25809205	0.0104609	0.230099	steep_rise
chr1	25892715	25892716	2.4783e-05	0.333478	steep_rise
chr1	25990825	25990826	0.000236474	-0.32457	shallow_decline
chr1	26010586	26010587	0.00252655	0.247538	shallow_rise
chr1	26010617	26010618	0.00217269	0.260862	shallow_rise
chr1	26010685	26010686	0.00162453	0.260397	steep_rise
chr1	26010691	26010692	0.00460191	0.243834	steep_rise
chr1	26011594	26011595	0.00440812	0.238836	steep_rise
chr1	26011698	26011699	0.00134275	0.258625	steep_rise
chr1	26094858	26094859	0.000860818	-0.262758	steep_decline
chr1	26094917	26094918	0.000544401	-0.273047	steep_decline
chr1	26094935	26094936	0.00118174	-0.256226	shallow_decline
chr1	26113211	26113212	0.0026188	0.259916	steep_rise
chr1	26113217	26113218	4.49875e-06	0.377598	steep_rise
chr1	26113260	26113261	7.99216e-05	0.328437	steep_rise
chr1	26113285	26113286	1.84141e-07	0.42458	shallow_rise
chr1	26140421	26140422	0.0117562	0.207221	steep_rise
chr1	26140521	26140522	0.00108188	0.263501	steep_rise
chr1	26140549	26140550	2.77238e-07	0.450704	shallow_rise
chr1	26162458	26162459	0.000136924	0.336	steep_rise
chr1	26164484	26164485	0.0120435	0.217027	steep_rise
chr1	26177371	26177372	0.000444253	0.28119	shallow_rise
chr1	26225388	26225389	0.0092242	-0.234871	shallow_decline
chr1	26311535	26311536	0.0194065	0.191075	steep_rise
chr1	26319036	26319037	0.00492142	0.223294	steep_rise
chr1	26333422	26333423	0.000627778	0.280986	shallow_rise
chr1	26356508	26356509	0.00505105	-0.22877	shallow_decline
chr1	26411471	26411472	0.00492334	-0.249124	shallow_decline
chr1	26470389	26470390	5.9506e-05	0.333406	shallow_rise
chr1	26470392	26470393	0.000431079	0.292342	steep_rise
chr1	26612342	26612343	0.002629	0.264984	shallow_rise
chr1	26635127	26635128	0.00419288	-0.24084	shallow_decline
chr1	26635138	26635139	0.0654484	-0.154874	steep_decline
chr1	26717033	26717034	0.00937581	0.204906	shallow_rise
chr1	26863494	26863495	1.06366e-05	0.390954	steep_rise
chr1	26863500	26863501	6.58772e-07	0.442621	shallow_rise
chr1	26863506	26863507	2.60074e-05	0.366227	shallow_rise
chr1	26865703	26865704	0.00466607	-0.255589	shallow_decline
chr1	26896507	26896508	0.00225835	-0.269303	steep_decline
chr1	26900365	26900366	0.00658607	0.246769	shallow_rise
chr1	26914688	26914689	0.000108766	0.329302	steep_rise
chr1	26914694	26914695	0.00120607	0.263657	steep_rise
chr1	26989560	26989561	0.00463435	-0.226527	shallow_decline
chr1	27031222	27031223	3.86495e-05	0.329158	shallow_rise
chr1	27031250	27031251	1.54608e-05	0.34589	shallow_rise
chr1	27031260	27031261	3.18567e-05	0.332622	steep_rise
chr1	27031262	27031263	5.97239e-05	0.320865	steep_rise
chr1	27338455	27338456	0.00909995	0.23636	shallow_rise
chr1	27350501	27350502	0.00120989	-0.262465	steep_decline
chr1	27350514	27350515	0.0111328	-0.20562	steep_decline
chr1	27388050	27388051	0.0215575	0.193807	steep_rise
chr1	27396199	27396200	0.000851392	-0.277413	shallow_decline
chr1	27399771	27399772	0.00509221	-0.220865	steep_decline
chr1	27399793	27399794	0.0031299	-0.239437	shallow_decline
chr1	27441519	27441520	0.0097738	-0.237629	shallow_decline
chr1	27504784	27504785	0.00981095	-0.207505	shallow_decline
chr1	27563580	27563581	0.000225616	0.309034	shallow_rise
chr1	27563600	27563601	4.94341e-05	0.339808	shallow_rise
chr1	27633639	27633640	0.00272106	-0.239778	steep_decline
chr1	28070288	28070289	0.000276059	0.309328	shallow_rise
chr1	28070422	28070423	0.000344564	0.305639	steep_rise
chr1	28148000	28148001	0.022429	-0.181208	steep_decline
chr1	28202480	28202481	0.000749773	-0.286356	shallow_decline
chr1	28307558	28307559	0.000101709	-0.334995	steep_decline
chr1	28307570	28307571	7.83116e-05	-0.340554	shallow_decline
chr1	28465029	28465030	0.00106769	-0.276024	steep_decline
chr1	28514232	28514233	0.00391882	0.23867	shallow_rise
chr1	28527083	28527084	0.00206087	0.252352	steep_rise
chr1	28541196	28541197	0.00470238	0.2381	steep_rise
chr1	28545095	28545096	0.000817509	-0.269489	shallow_decline
chr1	28582840	28582841	0.000272918	0.294285	steep_rise
chr1	28582865	28582866	0.00177748	0.260511	steep_rise
chr1	28647701	28647702	0.00177023	0.25703	shallow_rise
chr1	28728585	28728586	0.00443168	-0.247503	shallow_decline
chr1	28741277	28741278	0.00582218	0.226505	shallow_rise
chr1	28762219	28762220	0.00777006	-0.239446	shallow_decline
chr1	28775454	28775455	0.000633233	0.296955	shallow_rise
chr1	28781546	28781547	0.00286888	-0.238554	shallow_decline
chr1	28794975	28794976	0.00440766	0.249958	shallow_rise
chr1	28805198	28805199	0.00755298	-0.22719	shallow_decline
chr1	28813304	28813305	0.00222836	0.244416	shallow_rise
chr1	29184129	29184130	0.00777044	0.228931	steep_rise
chr1	29204258	29204259	0.00321622	-0.232764	steep_decline
chr1	29236162	29236163	0.000592899	0.281843	shallow_rise
chr1	29259747	29259748	0.000585876	-0.283097	steep_decline
chr1	29259787	29259788	0.000277639	-0.310213	steep_decline
chr1	29259812	29259813	0.000933503	-0.268815	steep_decline
chr1	29259828	29259829	4.32234e-05	-0.339325	shallow_decline
chr1	29259878	29259879	2.42965e-05	-0.339366	steep_decline
chr1	29259883	29259884	0.00011797	-0.307842	shallow_decline
chr1	29259892	29259893	0.00103359	-0.278653	shallow_decline
chr1	29259953	29259954	0.00338089	-0.269581	steep_decline
chr1	29260000	29260001	0.000440131	-0.323135	shallow_decline
chr1	29260037	29260038	0.000496391	-0.32984	shallow_decline
chr1	29412628	29412629	0.00760993	0.228245	shallow_rise
chr1	29490714	29490715	0.00158124	0.271069	shallow_rise
chr1	29542896	29542897	0.00800968	0.21467	shallow_rise
chr1	29578020	29578021	0.00106777	-0.27563	shallow_decline
chr1	29646340	29646341	0.00163464	0.275387	steep_rise
chr1	29859430	29859431	0.0052403	0.226983	shallow_rise
chr1	29985507	29985508	0.000388386	0.281599	shallow_rise
chr1	30104241	30104242	0.0058886	-0.2259	steep_decline
chr1	30342774	30342775	0.00509667	-0.23997	shallow_decline
chr1	30847676	30847677	0.0643436	-0.149513	steep_decline
chr1	30910073	30910074	0.000390611	0.301213	shallow_rise
chr1	30910102	30910103	0.000580559	0.288912	shallow_rise
chr1	30910113	30910114	6.30023e-05	0.337853	shallow_rise
chr1	30910118	30910119	0.000109417	0.327988	shallow_rise
chr1	31161982	31161983	0.00518311	0.234127	shallow_rise
chr1	31414139	31414140	3.22282e-05	0.363554	shallow_rise
chr1	31433156	31433157	0.00805492	-0.224233	shallow_decline
chr1	31503970	31503971	0.00205064	-0.258655	shallow_decline
chr1	31589676	31589677	0.00921118	-0.229624	steep_decline
chr1	31681225	31681226	0.00242575	-0.263154	shallow_decline
chr1	31681289	31681290	0.000110925	-0.310777	shallow_decline
chr1	31681292	31681293	0.000114698	-0.31021	shallow_decline
chr1	31681313	31681314	7.27945e-05	-0.321552	shallow_decline
chr1	31772012	31772013	0.00114215	-0.276742	shallow_decline
chr1	31772360	31772361	0.00561331	-0.245053	steep_decline
chr1	31830806	31830807	0.0506892	0.173783	steep_rise
chr1	31925714	31925715	0.00344202	0.236939	steep_rise
chr1	31943027	31943028	0.00150838	0.27999	shallow_rise
chr1	32009071	32009072	8.40177e-06	-0.376841	shallow_decline
chr1	32018521	32018522	0.00845378	-0.226884	shallow_decline
chr1	32036464	32036465	0.00103453	-0.27514	shallow_decline
chr1	32132237	32132238	0.00302582	0.246428	steep_rise
chr1	32143527	32143528	8.86665e-06	-0.363749	shallow_decline
chr1	32240410	32240411	0.00334441	0.264093	shallow_rise
chr1	32241515	32241516	0.00471606	0.254755	shallow_rise
chr1	32254739	32254740	0.00290619	0.252541	shallow_rise
chr1	32275996	32275997	0.00683002	-0.219922	shallow_decline
chr1	32361409	32361410	0.00928965	-0.229193	steep_decline
chr1	32376404	32376405	0.00849687	-0.228966	shallow_decline
chr1	32378626	32378627	0.00935806	-0.219872	shallow_decline
chr1	32429237	32429238	0.000677514	0.301276	shallow_rise
chr1	32501981	32501982	0.000508586	-0.275835	steep_decline
chr1	32687479	32687480	0.00860332	-0.238806	shallow_decline
chr1	32730957	32730958	0.00269215	0.247362	steep_rise
chr1	32730969	32730970	0.0123208	0.206176	steep_rise
chr1	32734499	32734500	0.00204612	0.274492	shallow_rise
chr1	32734555	32734556	0.00922513	0.221315	shallow_rise
chr1	32760884	32760885	0.00183904	0.269151	steep_rise
chr1	32760920	32760921	0.000143889	0.319449	shallow_rise
chr1	32760940	32760941	8.3008e-07	0.404601	shallow_rise
chr1	32760995	32760996	2.84388e-05	0.343276	steep_rise
chr1	32805689	32805690	0.00373831	0.241039	steep_rise
chr1	32805699	32805700	0.017848	0.197079	steep_rise
chr1	32880306	32880307	0.0158606	0.195216	steep_rise
chr1	32880374	32880375	0.000661969	0.284178	steep_rise
chr1	32913620	32913621	0.000319432	0.290343	steep_rise
chr1	32973897	32973898	2.39048e-08	0.445831	shallow_rise
chr1	32973926	32973927	7.19954e-06	0.358639	shallow_rise
chr1	32974006	32974007	1.46409e-07	0.419885	shallow_rise
chr1	32974012	32974013	2.18996e-05	0.339167	steep_rise
chr1	32978863	32978864	0.000423806	0.315457	shallow_rise
chr1	33051135	33051136	0.00781039	-0.225332	shallow_decline
chr1	33149930	33149931	0.000570101	0.306516	steep_rise
chr1	33276682	33276683	0.000606126	-0.307389	shallow_decline
chr1	33277756	33277757	1.75122e-05	-0.344647	steep_decline
chr1	33307243	33307244	0.106028	-0.12899	steep_decline
chr1	33307252	33307253	0.00286194	-0.23999	shallow_decline
chr1	33307256	33307257	0.0376291	-0.166291	steep_decline
chr1	33307461	33307462	0.00103138	0.268274	steep_rise
chr1	33307463	33307464	0.0026336	0.245739	shallow_rise
chr1	33307466	33307467	0.00689354	0.220022	steep_rise
chr1	33307472	33307473	0.00552236	0.22606	shallow_rise
chr1	33307491	33307492	0.00232161	0.248767	shallow_rise
chr1	33307496	33307497	0.00931866	0.212345	shallow_rise
chr1	33334138	33334139	0.000529208	-0.273507	steep_decline
chr1	33334260	33334261	0.0369484	-0.167125	steep_decline
chr1	33334346	33334347	0.00181288	-0.249763	steep_decline
chr1	33334378	33334379	0.0999142	-0.132034	steep_decline
chr1	33368180	33368181	0.00948524	0.20638	shallow_rise
chr1	33456437	33456438	0.0054221	0.225381	shallow_rise
chr1	34176782	34176783	0.00169057	-0.261163	shallow_decline
chr1	34176785	34176786	0.0192314	-0.194466	steep_decline
chr1	34176795	34176796	0.000155819	-0.315546	steep_decline
chr1	34176803	34176804	6.02211e-05	-0.338866	shallow_decline
chr1	34176828	34176829	0.00702654	-0.224613	steep_decline
chr1	34176833	34176834	0.00201261	-0.260318	shallow_decline
chr1	34176876	34176877	0.0084068	-0.231074	shallow_decline
chr1	34176890	34176891	0.00431496	-0.231118	steep_decline
chr1	34176906	34176907	0.000172887	-0.303036	shallow_decline
chr1	34176913	34176914	0.000428187	-0.286898	shallow_decline
chr1	34176955	34176956	0.0761347	-0.151154	steep_decline
chr1	34735296	34735297	0.00117305	0.27839	shallow_rise
chr1	34759633	34759634	0.000646185	0.274329	shallow_rise
chr1	34794270	34794271	0.0133728	-0.206095	steep_decline
chr1	34794293	34794294	0.00594339	-0.229284	steep_decline
chr1	34832033	34832034	0.00206691	-0.253052	steep_decline
chr1	34843654	34843655	2.56899e-06	-0.378157	shallow_decline
chr1	34859798	34859799	0.00217872	-0.244418	shallow_decline
chr1	34976767	34976768	0.000450501	-0.291515	steep_decline
chr1	34977030	34977031	0.0097663	-0.206802	shallow_decline
chr1	34977036	34977037	0.00254934	-0.241826	shallow_decline
chr1	35146234	35146235	0.00104616	0.25852	shallow_rise
chr1	35149640	35149641	0.000921353	-0.270447	shallow_decline
chr1	35197285	35197286	0.00805127	-0.237041	steep_decline
chr1	35563339	35563340	0.00494385	-0.246364	shallow_decline
chr1	35571027	35571028	0.00330644	-0.278756	shallow_decline
chr1	35643469	35643470	0.00124547	0.267802	shallow_rise
chr1	35680183	35680184	0.000483463	0.280545	shallow_rise
chr1	35768600	35768601	4.67992e-05	0.325799	steep_rise
chr1	35811756	35811757	0.00262785	0.252139	steep_rise
chr1	35811844	35811845	0.000583502	0.290056	steep_rise
chr1	36088616	36088617	0.00680411	-0.234952	shallow_decline
chr1	36176243	36176244	0.0097288	-0.219044	shallow_decline
chr1	36176489	36176490	0.0204904	-0.186851	steep_decline
chr1	36297963	36297964	0.000543029	-0.300293	shallow_decline
chr1	36299162	36299163	0.00765549	-0.23934	shallow_decline
chr1	36322505	36322506	0.000639735	-0.288349	shallow_decline
chr1	36322519	36322520	0.00115247	-0.26115	steep_decline
chr1	36322538	36322539	0.00780119	-0.213792	shallow_decline
chr1	36322587	36322588	0.00243909	-0.245154	shallow_decline
chr1	36322750	36322751	0.0192623	-0.202351	steep_decline
chr1	36338869	36338870	0.000291148	-0.300559	steep_decline
chr1	36649349	36649350	0.0023069	-0.243885	shallow_decline
chr1	36709587	36709588	0.000690239	0.268966	shallow_rise
chr1	36983419	36983420	0.00570015	0.244103	shallow_rise
chr1	37033223	37033224	0.148798	-0.130649	steep_decline
chr1	37033879	37033880	0.0109581	-0.231438	steep_decline
chr1	37034260	37034261	0.00590656	-0.266071	steep_decline
chr1	37097642	37097643	0.00872416	-0.222033	shallow_decline
chr1	37475662	37475663	0.000241734	0.305634	steep_rise
chr1	37475684	37475685	3.62015e-06	0.378898	shallow_rise
chr1	37475697	37475698	6.8986e-06	0.366829	shallow_rise
chr1	37475735	37475736	4.78398e-06	0.373484	shallow_rise
chr1	37475760	37475761	9.7447e-08	0.434671	shallow_rise
chr1	37475772	37475773	1.7274e-09	0.491443	shallow_rise
chr1	37475776	37475777	1.06288e-07	0.434125	steep_rise
chr1	37475782	37475783	5.05497e-06	0.372862	steep_rise
chr1	37514881	37514882	0.00279618	0.251484	shallow_rise
chr1	37611789	37611790	0.147123	0.122202	steep_rise
chr1	37634422	37634423	0.00876699	-0.22299	shallow_decline
chr1	37635045	37635046	0.0499503	-0.171706	steep_decline
chr1	37646398	37646399	0.00204733	-0.251042	shallow_decline
chr1	37719103	37719104	0.00089636	0.263682	shallow_rise
chr1	37720422	37720423	0.00481262	-0.246076	shallow_decline
chr1	37721683	37721684	0.0186572	-0.201779	steep_decline
chr1	37721687	37721688	0.00446535	-0.241451	steep_decline
chr1	37721715	37721716	1.73567e-05	-0.367749	shallow_decline
chr1	37721726	37721727	5.80291e-05	-0.342287	shallow_decline
chr1	37726870	37726871	0.00425083	-0.234615	steep_decline
chr1	37735012	37735013	0.0012733	-0.256014	steep_decline
chr1	37735324	37735325	0.00414468	-0.260827	steep_decline
chr1	37764448	37764449	0.00034206	-0.306705	shallow_decline
chr1	37764680	37764681	0.021712	-0.18714	steep_decline
chr1	37764688	37764689	6.35455e-07	-0.405722	shallow_decline
chr1	37996116	37996117	0.00745611	0.21948	shallow_rise
chr1	38015271	38015272	2.72854e-05	0.337095	shallow_rise
chr1	38027403	38027404	2.78151e-05	0.356108	steep_rise
chr1	38044938	38044939	0.00322498	-0.270709	shallow_decline
chr1	38046080	38046081	0.0091792	-0.21519	shallow_decline
chr1	38046803	38046804	0.00392631	0.269602	shallow_rise
chr1	38064371	38064372	4.64486e-05	-0.338826	steep_decline
chr1	38313819	38313820	0.00452468	-0.226695	shallow_decline
chr1	38559551	38559552	3.30303e-06	0.372716	shallow_rise
chr1	38861101	38861102	0.0012386	-0.268354	steep_decline
chr1	39038847	39038848	0.00192073	0.275666	shallow_rise
chr1	39038862	39038863	0.000815107	0.272345	steep_rise
chr1	39092276	39092277	0.00243253	0.255589	steep_rise
chr1	39175809	39175810	0.000286407	0.315279	steep_rise
chr1	39177373	39177374	4.2256e-05	0.353335	shallow_rise
chr1	39397283	39397284	0.00906274	0.210491	steep_rise
chr1	39467193	39467194	0.000102232	-0.322967	shallow_decline
chr1	39474479	39474480	0.00538639	-0.233909	shallow_decline
chr1	39671936	39671937	0.0220647	0.202456	steep_rise
chr1	39727990	39727991	0.00497087	-0.223505	shallow_decline
chr1	39778079	39778080	0.00608926	-0.235224	shallow_decline
chr1	39778298	39778299	0.00459943	-0.243791	shallow_decline
chr1	39789049	39789050	0.00269168	0.28203	shallow_rise
chr1	39806566	39806567	0.00466974	0.224918	shallow_rise
chr1	39864584	39864585	0.00231929	-0.252946	shallow_decline
chr1	39922509	39922510	0.00158596	-0.263176	shallow_decline
chr1	39922548	39922549	0.000343099	-0.298236	shallow_decline
chr1	39922599	39922600	5.02055e-07	-0.404666	shallow_decline
chr1	39922626	39922627	3.53653e-06	-0.372973	steep_decline
chr1	39922659	39922660	4.83184e-07	-0.404703	shallow_decline
chr1	39922681	39922682	9.36223e-05	-0.324887	shallow_decline
chr1	39969724	39969725	0.00517205	0.234752	steep_rise
chr1	40042073	40042074	0.0199126	0.195209	steep_rise
chr1	40042152	40042153	0.0298977	0.182292	steep_rise
chr1	40043485	40043486	0.0192463	0.191047	steep_rise
chr1	40133418	40133419	0.00233242	-0.262603	shallow_decline
chr1	40198560	40198561	0.0940594	-0.146013	steep_decline
chr1	40287358	40287359	0.301313	-0.0881658	steep_decline
chr1	40303945	40303946	7.62849e-05	-0.347151	shallow_decline
chr1	40304010	40304011	6.06529e-05	-0.335772	shallow_decline
chr1	40304074	40304075	4.52306e-05	-0.336014	steep_decline
chr1	40304259	40304260	0.01791	-0.19512	steep_decline
chr1	40339387	40339388	0.00441283	0.240222	shallow_rise
chr1	40388115	40388116	0.00869545	0.22847	steep_rise
chr1	40388174	40388175	0.0541792	0.158005	steep_rise
chr1	40388180	40388181	0.00152276	0.275156	steep_rise
chr1	40388194	40388195	0.00394196	0.236754	steep_rise
chr1	40389058	40389059	0.00936435	0.22101	shallow_rise
chr1	40583242	40583243	8.18208e-05	0.33611	steep_rise
chr1	40838181	40838182	0.00102098	-0.264867	shallow_decline
chr1	40861474	40861475	1.15886e-05	-0.388043	steep_decline
chr1	40861476	40861477	0.000115308	-0.335582	steep_decline
chr1	40861485	40861486	0.00670535	-0.24088	steep_decline
chr1	40861487	40861488	0.0013542	-0.278762	steep_decline
chr1	40956151	40956152	7.72282e-06	0.366864	shallow_rise
chr1	40956156	40956157	0.00028706	0.293578	steep_rise
chr1	40956200	40956201	0.000129617	0.328585	shallow_rise
chr1	41020523	41020524	0.0334028	0.172614	steep_rise
chr1	41117418	41117419	0.00126126	-0.263426	steep_decline
chr1	41283925	41283926	0.00100413	-0.272171	shallow_decline
chr1	41358193	41358194	0.00409657	0.250227	shallow_rise
chr1	41394603	41394604	0.00398165	-0.228529	shallow_decline
chr1	41513273	41513274	0.00743042	-0.259954	shallow_decline
chr1	41639780	41639781	0.00106706	0.276134	shallow_rise
chr1	41661713	41661714	0.00756148	0.227141	shallow_rise
chr1	41739111	41739112	0.0286639	0.192828	steep_rise
chr1	41739122	41739123	0.183295	0.115266	steep_rise
chr1	41739152	41739153	0.0201384	0.203569	steep_rise
chr1	41739155	41739156	0.00484568	0.244024	steep_rise
chr1	42226339	42226340	0.00296861	-0.240411	steep_decline
chr1	42226342	42226343	0.00547012	-0.225019	shallow_decline
chr1	42785394	42785395	0.00338999	-0.268583	shallow_decline
chr1	42785405	42785406	0.00661929	-0.253936	shallow_decline
chr1	42830850	42830851	0.00391069	-0.256283	shallow_decline
chr1	42851503	42851504	0.00867369	0.241055	shallow_rise
chr1	42886919	42886920	0.0058783	-0.225264	shallow_decline
chr1	42886939	42886940	0.00291661	-0.241579	steep_decline
chr1	42886949	42886950	5.63997e-05	-0.328071	shallow_decline
chr1	42886981	42886982	4.21366e-05	-0.327687	shallow_decline
chr1	42887004	42887005	0.000122368	-0.310208	shallow_decline
chr1	42887115	42887116	4.58847e-06	-0.405466	shallow_decline
chr1	42887990	42887991	0.00284847	-0.262263	shallow_decline
chr1	43039293	43039294	0.00292884	-0.236174	steep_decline
chr1	43039372	43039373	0.0102102	-0.21263	steep_decline
chr1	43301637	43301638	0.000307771	-0.287223	shallow_decline
chr1	43301641	43301642	0.000483364	-0.277929	shallow_decline
chr1	43301666	43301667	5.66495e-05	-0.320332	shallow_decline
chr1	43348635	43348636	0.00669962	-0.238132	shallow_decline
chr1	43366393	43366394	7.02731e-05	0.335069	shallow_rise
chr1	43366404	43366405	0.000210065	0.312735	shallow_rise
chr1	43424091	43424092	0.00234708	0.246192	shallow_rise
chr1	43437665	43437666	0.000582869	-0.303035	shallow_decline
chr1	43558604	43558605	0.00628043	0.217201	steep_rise
chr1	43558606	43558607	0.00253383	0.240107	shallow_rise
chr1	43565713	43565714	0.349411	-0.0858919	steep_decline
chr1	43565839	43565840	0.00707999	-0.233756	steep_decline
chr1	43565843	43565844	0.0783833	-0.153839	steep_decline
chr1	43565857	43565858	0.094556	-0.151285	steep_decline
chr1	43565865	43565866	0.0542703	-0.17118	steep_decline
chr1	43566039	43566040	0.00537648	-0.236587	steep_decline
chr1	43566060	43566061	0.000784959	-0.271881	steep_decline
chr1	43566085	43566086	0.0181044	-0.191527	steep_decline
chr1	43566121	43566122	0.0383448	-0.176848	steep_decline
chr1	43603430	43603431	1.33981e-05	-0.365842	shallow_decline
chr1	43786232	43786233	0.000114924	-0.321635	steep_decline
chr1	43934183	43934184	0.000159866	0.304132	steep_rise
chr1	44017202	44017203	0.000726588	-0.283481	shallow_decline
chr1	44103671	44103672	0.0300747	-0.176022	steep_decline
chr1	44103673	44103674	0.0173478	-0.193017	steep_decline
chr1	44129599	44129600	0.00566507	-0.255101	shallow_decline
chr1	44407794	44407795	0.0310931	-0.181153	steep_decline
chr1	44407812	44407813	0.0176658	-0.196655	steep_decline
chr1	44407824	44407825	0.00145752	-0.26086	shallow_decline
chr1	44407827	44407828	0.00245448	-0.242656	shallow_decline
chr1	44417611	44417612	0.00881672	-0.216261	shallow_decline
chr1	44417617	44417618	0.00322467	-0.250919	shallow_decline
chr1	44417935	44417936	0.00474151	-0.25232	shallow_decline
chr1	44418437	44418438	0.0114314	-0.219784	steep_decline
chr1	44418478	44418479	0.0259925	-0.189062	steep_decline
chr1	44423738	44423739	0.0026616	-0.256631	steep_decline
chr1	44543620	44543621	0.010827	-0.213302	steep_decline
chr1	44597832	44597833	0.000191433	-0.297841	shallow_decline
chr1	44602846	44602847	0.029303	-0.185594	steep_decline
chr1	44617168	44617169	0.0371769	-0.167959	steep_decline
chr1	44617205	44617206	0.0201808	-0.184555	steep_decline
chr1	44617210	44617211	0.00060686	-0.272128	steep_decline
chr1	44617230	44617231	0.0116766	-0.200238	steep_decline
chr1	44617259	44617260	0.00260246	-0.239192	steep_decline
chr1	44617265	44617266	0.00950179	-0.206045	steep_decline
chr1	44617268	44617269	0.00243684	-0.240807	steep_decline
chr1	44617270	44617271	0.00597975	-0.218531	steep_decline
chr1	44617274	44617275	0.00204524	-0.249028	steep_decline
chr1	44617404	44617405	0.0229813	-0.179305	steep_decline
chr1	44617452	44617453	0.0101515	-0.202662	steep_decline
chr1	44617500	44617501	0.00560669	-0.218463	steep_decline
chr1	44617520	44617521	0.00875615	-0.206695	steep_decline
chr1	44617535	44617536	0.00688802	-0.218688	steep_decline
chr1	44637719	44637720	0.0028617	-0.246998	shallow_decline
chr1	44637812	44637813	0.000334987	-0.299265	shallow_decline
chr1	44638259	44638260	0.000384891	-0.289857	steep_decline
chr1	44660603	44660604	0.0306039	0.174224	steep_rise
chr1	44662050	44662051	0.000860588	-0.269619	steep_decline
chr1	44662210	44662211	0.00493507	-0.227418	steep_decline
chr1	44722141	44722142	0.00353769	0.239845	shallow_rise
chr1	44728814	44728815	0.00119843	0.26742	steep_rise
chr1	44800255	44800256	0.00537707	0.23972	shallow_rise
chr1	44801673	44801674	0.00539398	0.222403	shallow_rise
chr1	44810186	44810187	0.000495485	0.285789	steep_rise
chr1	44813806	44813807	0.00704528	0.230132	shallow_rise
chr1	44813855	44813856	0.0075224	0.225286	shallow_rise
chr1	44820328	44820329	0.000266501	0.311141	shallow_rise
chr1	44906689	44906690	0.0471313	0.163466	steep_rise
chr1	44907628	44907629	0.00621896	0.227912	steep_rise
chr1	45191139	45191140	0.00368956	0.243099	shallow_rise
chr1	45196611	45196612	0.00567651	0.23099	steep_rise
chr1	45327470	45327471	0.00126309	-0.257845	steep_decline
chr1	45327483	45327484	0.00797453	-0.212236	steep_decline
chr1	45520129	45520130	0.0939406	0.145388	steep_rise
chr1	45559796	45559797	0.00601672	0.254034	steep_rise
chr1	45587390	45587391	0.00327005	0.247358	shallow_rise
chr1	45613483	45613484	5.98377e-05	0.342083	steep_rise
chr1	45933461	45933462	4.45437e-05	0.347143	shallow_rise
chr1	46008303	46008304	0.0076737	-0.217422	shallow_decline
chr1	46174652	46174653	0.00480026	0.223992	steep_rise
chr1	46332370	46332371	0.0180056	0.189144	steep_rise
chr1	46448290	46448291	0.0365923	-0.190234	steep_decline
chr1	46448321	46448322	0.00168741	-0.273934	steep_decline
chr1	46453176	46453177	0.00264043	-0.2554	shallow_decline
chr1	46453312	46453313	0.00318385	-0.250872	shallow_decline
chr1	46485878	46485879	0.00208159	-0.258896	steep_decline
chr1	46490587	46490588	0.0575919	-0.166155	steep_decline
chr1	46490594	46490595	0.000172621	-0.335552	steep_decline
chr1	46490917	46490918	0.0216106	-0.197992	steep_decline
chr1	46520672	46520673	0.000857636	0.283305	shallow_rise
chr1	46525351	46525352	0.00962879	-0.209252	shallow_decline
chr1	46558009	46558010	0.00189864	-0.255917	steep_decline
chr1	46558097	46558098	7.39386e-05	-0.321077	steep_decline
chr1	46613150	46613151	0.00102016	-0.266763	shallow_decline
chr1	46613165	46613166	0.000260142	-0.291692	shallow_decline
chr1	46623141	46623142	0.0423765	0.173844	steep_rise
chr1	46724146	46724147	0.000464677	-0.294165	steep_decline
chr1	47197600	47197601	0.000583165	0.304209	shallow_rise
chr1	47197658	47197659	0.0213209	0.190791	steep_rise
chr1	47226196	47226197	0.00748498	-0.223179	shallow_decline
chr1	47231116	47231117	0.00346432	-0.252151	shallow_decline
chr1	47231119	47231120	0.0192604	-0.199614	steep_decline
chr1	47231123	47231124	0.062391	-0.156445	steep_decline
chr1	47232037	47232038	0.00398961	-0.267432	steep_decline
chr1	47232291	47232292	0.00155872	-0.291277	steep_decline
chr1	47232293	47232294	0.0432587	-0.185556	steep_decline
chr1	47232322	47232323	0.0544913	-0.177178	steep_decline
chr1	47232360	47232361	0.0229759	-0.181629	steep_decline
chr1	47232387	47232388	0.106441	-0.131372	steep_decline
chr1	47232454	47232455	0.0970276	-0.134015	steep_decline
chr1	47307869	47307870	0.00564918	-0.231508	shallow_decline
chr1	47307987	47307988	0.00393649	-0.24586	shallow_decline
chr1	47380716	47380717	0.0164572	-0.194993	steep_decline
chr1	47433992	47433993	0.00191169	-0.25493	shallow_decline
chr1	47433995	47433996	0.00021738	-0.29561	shallow_decline
chr1	47434057	47434058	0.00282284	-0.23994	steep_decline
chr1	47434086	47434087	0.00142899	-0.256417	shallow_decline
chr1	47434097	47434098	0.000799709	-0.266052	steep_decline
chr1	47434107	47434108	0.00127374	-0.2559	steep_decline
chr1	47434133	47434134	0.00666692	-0.215748	steep_decline
chr1	47434141	47434142	3.69803e-05	-0.328245	steep_decline
chr1	47434146	47434147	0.00291979	-0.236872	steep_decline
chr1	47434168	47434169	0.000233838	-0.292318	steep_decline
chr1	47434184	47434185	0.000219284	-0.294016	steep_decline
chr1	47434256	47434257	5.0217e-07	-0.410683	shallow_decline
chr1	47434384	47434385	0.00127174	-0.259512	steep_decline
chr1	47439323	47439324	0.0639275	-0.148869	steep_decline
chr1	47439335	47439336	0.00795278	-0.212686	steep_decline
chr1	47439347	47439348	0.00885411	-0.216881	shallow_decline
chr1	47439463	47439464	0.00677009	-0.230173	shallow_decline
chr1	47439742	47439743	0.00632742	-0.218491	steep_decline
chr1	47439798	47439799	0.000567409	-0.27537	shallow_decline
chr1	47439834	47439835	0.0640149	-0.148826	steep_decline
chr1	47439845	47439846	0.0225356	-0.183467	steep_decline
chr1	47439919	47439920	0.00030002	-0.291623	shallow_decline
chr1	47439926	47439927	5.79822e-06	-0.364669	shallow_decline
chr1	47444905	47444906	0.194215	-0.117705	steep_decline
chr1	47444972	47444973	0.00644684	-0.227576	shallow_decline
chr1	47445077	47445078	2.97996e-05	-0.347139	shallow_decline
chr1	47445088	47445089	0.00708743	-0.221971	shallow_decline
chr1	47446284	47446285	0.00666071	-0.220664	shallow_decline
chr1	47446301	47446302	0.00822772	-0.213624	steep_decline
chr1	47533280	47533281	0.0208669	-0.206893	steep_decline
chr1	47533312	47533313	0.00864209	-0.233709	steep_decline
chr1	47533327	47533328	0.00010757	-0.331315	steep_decline
chr1	47533377	47533378	0.0160143	-0.212988	steep_decline
chr1	47533434	47533435	0.0122094	-0.225057	steep_decline
chr1	47533438	47533439	0.00488969	-0.22913	steep_decline
chr1	47533443	47533444	0.00168543	-0.303306	shallow_decline
chr1	47687349	47687350	0.00985618	0.216011	shallow_rise
chr1	47708828	47708829	0.00590111	-0.237614	shallow_decline
chr1	47708845	47708846	0.00947333	-0.224789	shallow_decline
chr1	47775132	47775133	0.00987661	0.208842	steep_rise
chr1	47775182	47775183	0.00759531	0.213629	steep_rise
chr1	47891051	47891052	0.0271063	0.196212	steep_rise
chr1	47986990	47986991	0.00785299	-0.210527	steep_decline
chr1	47993029	47993030	0.00687331	-0.224238	shallow_decline
chr1	48249528	48249529	0.0073245	0.249994	shallow_rise
chr1	48441319	48441320	0.00247774	-0.263433	steep_decline
chr1	48573216	48573217	0.00853971	0.231512	shallow_rise
chr1	50103880	50103881	0.000964083	-0.269209	shallow_decline
chr1	50415192	50415193	0.00094316	-0.300764	steep_decline
chr1	50415700	50415701	0.000561436	-0.303112	shallow_decline
chr1	50415707	50415708	4.01901e-07	-0.445145	steep_decline
chr1	50415717	50415718	0.000761045	-0.301051	steep_decline
chr1	50418340	50418341	6.12495e-05	-0.326683	steep_decline
chr1	50419359	50419360	0.00682842	-0.238273	shallow_decline
chr1	50421414	50421415	0.0144665	-0.199835	steep_decline
chr1	50421444	50421445	0.0319785	-0.179088	steep_decline
chr1	50421456	50421457	0.00484781	-0.243378	steep_decline
chr1	50421465	50421466	0.00183215	-0.258891	steep_decline
chr1	50421471	50421472	0.00485107	-0.247093	steep_decline
chr1	50421474	50421475	0.00963476	-0.221229	steep_decline
chr1	50421492	50421493	0.00147225	-0.269611	steep_decline
chr1	50423537	50423538	0.0311372	-0.181464	steep_decline
chr1	50423591	50423592	0.040089	-0.18917	steep_decline
chr1	50424978	50424979	0.00246644	-0.254853	steep_decline
chr1	50425006	50425007	0.00241877	-0.252138	shallow_decline
chr1	50425015	50425016	0.011249	-0.21178	steep_decline
chr1	50425081	50425082	5.22385e-05	-0.356534	shallow_decline
chr1	50425086	50425087	0.00535779	-0.244091	steep_decline
chr1	50425112	50425113	0.0907298	-0.143999	steep_decline
chr1	50426665	50426666	2.57516e-05	-0.334053	steep_decline
chr1	50426983	50426984	0.0707766	-0.15506	steep_decline
chr1	50426989	50426990	0.125444	-0.133325	steep_decline
chr1	50430431	50430432	0.000106823	-0.308076	steep_decline
chr1	50430437	50430438	9.94815e-05	-0.308948	steep_decline
chr1	50653784	50653785	0.0014408	0.296983	shallow_rise
chr1	50710891	50710892	0.00819272	0.224762	shallow_rise
chr1	50990687	50990688	0.00411497	0.237109	shallow_rise
chr1	51232373	51232374	0.00371547	0.239289	shallow_rise
chr1	51345494	51345495	0.00928828	-0.231399	shallow_decline
chr1	51430334	51430335	1.50914e-05	-0.347817	shallow_decline
chr1	51678435	51678436	0.000163415	0.331929	shallow_rise
chr1	51730082	51730083	0.072601	0.157926	steep_rise
chr1	52042979	52042980	0.00160657	-0.27882	shallow_decline
chr1	52196027	52196028	0.0062102	0.233638	shallow_rise
chr1	52368663	52368664	0.00954717	0.226428	shallow_rise
chr1	52407207	52407208	0.00951948	-0.232614	shallow_decline
chr1	52672029	52672030	0.00438411	0.232361	steep_rise
chr1	52698084	52698085	0.0014361	0.299954	shallow_rise
chr1	52928132	52928133	0.00814141	0.235709	shallow_rise
chr1	53090926	53090927	0.000293214	0.307651	shallow_rise
chr1	53102679	53102680	1.09398e-06	-0.408782	shallow_decline
chr1	53237200	53237201	0.00154542	-0.267061	shallow_decline
chr1	53276986	53276987	0.00663616	-0.221496	steep_decline
chr1	53277004	53277005	0.0337959	-0.173456	steep_decline
chr1	53277013	53277014	0.00841395	-0.216405	steep_decline
chr1	53277016	53277017	0.00308066	-0.245312	steep_decline
chr1	53277022	53277023	0.000283538	-0.294868	steep_decline
chr1	53277045	53277046	0.00154069	-0.255894	shallow_decline
chr1	53277068	53277069	0.00493536	-0.229775	shallow_decline
chr1	53330329	53330330	0.00276625	-0.266469	shallow_decline
chr1	53459944	53459945	0.00537041	0.251469	shallow_rise
chr1	53503678	53503679	0.00565857	-0.237944	steep_decline
chr1	53503699	53503700	0.000196293	-0.301765	shallow_decline
chr1	53516072	53516073	0.0025166	-0.256498	shallow_decline
chr1	53532224	53532225	0.00265493	-0.250764	shallow_decline
chr1	53532361	53532362	0.00461918	-0.232305	shallow_decline
chr1	53606800	53606801	0.00428709	-0.24716	steep_decline
chr1	53620491	53620492	0.000554649	-0.298725	shallow_decline
chr1	53620560	53620561	0.00257041	-0.260842	steep_decline
chr1	53620593	53620594	7.86954e-05	-0.340801	steep_decline
chr1	53830810	53830811	0.00285343	0.25484	shallow_rise
chr1	54287726	54287727	2.31571e-05	-0.342914	steep_decline
chr1	54338205	54338206	0.00440431	-0.23521	shallow_decline
chr1	54338236	54338237	0.0142978	-0.212485	steep_decline
chr1	54418358	54418359	0.000329032	0.303774	shallow_rise
chr1	54478547	54478548	0.0021126	-0.247556	shallow_decline
chr1	54545160	54545161	0.00468785	-0.254706	shallow_decline
chr1	54912302	54912303	0.000715201	-0.276053	shallow_decline
chr1	54951148	54951149	0.0404998	0.162822	steep_rise
chr1	55050147	55050148	0.00143605	-0.262019	steep_decline
chr1	56437132	56437133	0.0289964	-0.175876	steep_decline
chr1	56491770	56491771	0.00112624	-0.260633	steep_decline
chr1	56506525	56506526	3.80612e-06	-0.366782	shallow_decline
chr1	57317218	57317219	0.00656825	0.217326	shallow_rise
chr1	57422618	57422619	0.00132582	-0.312441	steep_decline
chr1	57423962	57423963	0.00410358	-0.250948	steep_decline
chr1	57623225	57623226	0.000103746	-0.312097	steep_decline
chr1	57815363	57815364	0.000914632	0.290096	steep_rise
chr1	58249693	58249694	0.0125629	-0.220558	steep_decline
chr1	58250372	58250373	0.00437515	-0.252893	shallow_decline
chr1	58406445	58406446	0.00528962	-0.247316	shallow_decline
chr1	58576421	58576422	0.00356118	0.255777	shallow_rise
chr1	58576423	58576424	3.20614e-05	0.360455	steep_rise
chr1	58576490	58576491	3.15868e-05	0.365524	steep_rise
chr1	58679793	58679794	0.00333942	0.2491	shallow_rise
chr1	58816317	58816318	0.00205164	0.28536	shallow_rise
chr1	59814217	59814218	0.00584204	0.218969	shallow_rise
chr1	59814276	59814277	0.000871204	0.267701	steep_rise
chr1	59814421	59814422	0.00996717	0.207565	steep_rise
chr1	59815204	59815205	0.0256301	0.184118	steep_rise
chr1	60818014	60818015	0.000952287	0.283369	shallow_rise
chr1	60818028	60818029	0.00186709	0.26378	steep_rise
chr1	61043283	61043284	0.00377244	-0.254451	shallow_decline
chr1	61203824	61203825	0.000936765	-0.264209	shallow_decline
chr1	61286165	61286166	6.45757e-07	0.431394	steep_rise
chr1	61286202	61286203	6.17303e-06	0.389414	shallow_rise
chr1	62122562	62122563	0.00578452	0.247721	shallow_rise
chr1	62195109	62195110	0.00932779	-0.208644	steep_decline
chr1	62195331	62195332	2.14354e-05	-0.377187	shallow_decline
chr1	63166672	63166673	0.028791	0.192698	steep_rise
chr1	63317038	63317039	0.00104637	0.277076	shallow_rise
chr1	63319644	63319645	0.0275986	-0.186926	steep_decline
chr1	63319815	63319816	0.00697309	-0.245777	shallow_decline
chr1	63319857	63319858	0.00799721	-0.215085	shallow_decline
chr1	63319882	63319883	0.00565928	-0.224659	steep_decline
chr1	63319922	63319923	0.00447206	-0.235662	shallow_decline
chr1	63319927	63319928	0.000479738	-0.287555	shallow_decline
chr1	63320008	63320009	0.00456907	-0.229061	steep_decline
chr1	63320037	63320038	0.000301656	-0.290808	steep_decline
chr1	63320232	63320233	0.01901	-0.190848	steep_decline
chr1	63320262	63320263	0.00158483	-0.255307	steep_decline
chr1	63320266	63320267	3.65625e-05	-0.339243	steep_decline
chr1	63320269	63320270	0.000435006	-0.284298	steep_decline
chr1	63320303	63320304	0.00799887	-0.220784	steep_decline
chr1	63320309	63320310	0.00602029	-0.238303	shallow_decline
chr1	63320402	63320403	0.121884	-0.135497	steep_decline
chr1	63323114	63323115	0.000388728	-0.299388	steep_decline
chr1	63323124	63323125	0.0134273	-0.218409	steep_decline
chr1	63323178	63323179	0.000237134	-0.292174	shallow_decline
chr1	63323190	63323191	0.00188115	-0.247726	steep_decline
chr1	63323201	63323202	0.015357	-0.196507	steep_decline
chr1	63323207	63323208	0.00123093	-0.259677	shallow_decline
chr1	63324051	63324052	0.0604459	-0.156949	steep_decline
chr1	63324677	63324678	0.000128572	-0.3069	shallow_decline
chr1	63324709	63324710	3.54686e-05	-0.330329	steep_decline
chr1	63326561	63326562	0.020509	-0.182931	steep_decline
chr1	63594446	63594447	0.167124	0.115739	steep_rise
chr1	63594449	63594450	0.0098038	0.218547	steep_rise
chr1	63594503	63594504	0.000236657	0.292563	steep_rise
chr1	63594517	63594518	0.00015792	0.306875	steep_rise
chr1	63594601	63594602	0.013354	0.196564	steep_rise
chr1	64375312	64375313	2.54611e-06	0.393002	shallow_rise
chr1	64598124	64598125	0.00353795	0.234741	steep_rise
chr1	64691390	64691391	0.00817606	0.25489	shallow_rise
chr1	64691481	64691482	0.00484901	-0.23065	shallow_decline
chr1	64852053	64852054	9.39795e-06	-0.349719	steep_decline
chr1	64852146	64852147	0.00184497	-0.262896	shallow_decline
chr1	65003330	65003331	2.11159e-05	0.344179	steep_rise
chr1	65003333	65003334	0.000203658	0.328651	shallow_rise
chr1	65067302	65067303	0.00217656	0.287594	shallow_rise
chr1	65068143	65068144	0.00399426	0.233004	shallow_rise
chr1	65266055	65266056	0.000460546	-0.320996	steep_decline
chr1	65525839	65525840	0.00302016	-0.255942	shallow_decline
chr1	65525923	65525924	0.00836113	-0.220723	steep_decline
chr1	65525928	65525929	1.08478e-05	-0.363874	steep_decline
chr1	65525947	65525948	0.00152417	-0.272399	shallow_decline
chr1	65792478	65792479	0.00610861	-0.233809	shallow_decline
chr1	66456052	66456053	0.0510273	0.163811	steep_rise
chr1	67167212	67167213	0.0175522	0.193811	steep_rise
chr1	67307745	67307746	0.00461417	0.258536	shallow_rise
chr1	67754223	67754224	6.79094e-05	0.329451	shallow_rise
chr1	68046975	68046976	0.0342308	-0.18217	steep_decline
chr1	68107850	68107851	0.000826266	-0.294097	shallow_decline
chr1	68130252	68130253	0.00663352	-0.218723	shallow_decline
chr1	68452650	68452651	0.00743792	-0.237822	shallow_decline
chr1	68863943	68863944	0.0330978	0.17635	steep_rise
chr1	69386014	69386015	0.00580708	0.226409	steep_rise
chr1	70076144	70076145	0.00602228	-0.216708	steep_decline
chr1	70129011	70129012	0.0782753	0.149502	steep_rise
chr1	70469784	70469785	0.00176759	0.25143	steep_rise
chr1	70469802	70469803	8.68346e-05	0.313418	steep_rise
chr1	70706591	70706592	0.0653493	-0.147034	steep_decline
chr1	70706617	70706618	0.00315986	-0.234763	steep_decline
chr1	72149738	72149739	0.00706382	0.240696	shallow_rise
chr1	74693318	74693319	0.000483132	-0.284715	shallow_decline
chr1	74693348	74693349	0.000491891	-0.285229	shallow_decline
chr1	75130134	75130135	1.73439e-07	-0.413515	shallow_decline
chr1	75130234	75130235	0.010494	-0.210694	steep_decline
chr1	75130257	75130258	0.000192573	-0.296943	steep_decline
chr1	75130405	75130406	0.00685189	-0.227574	steep_decline
chr1	75130434	75130435	1.10961e-05	-0.366499	shallow_decline
chr1	75131214	75131215	0.0259671	-0.184423	steep_decline
chr1	75131228	75131229	0.101583	-0.139327	steep_decline
chr1	75133182	75133183	0.00134961	-0.268926	shallow_decline
chr1	75133202	75133203	0.00248945	-0.254989	shallow_decline
chr1	75135065	75135066	0.00339401	-0.237475	steep_decline
chr1	75135111	75135112	0.109164	-0.135408	steep_decline
chr1	75135452	75135453	0.0153577	-0.197149	steep_decline
chr1	75135464	75135465	0.0219257	-0.189526	steep_decline
chr1	75136248	75136249	0.00510208	-0.224019	steep_decline
chr1	75136260	75136261	0.00763368	-0.222814	shallow_decline
chr1	76039901	76039902	0.000566432	-0.29094	steep_decline
chr1	77515641	77515642	2.02973e-05	-0.344876	shallow_decline
chr1	77515772	77515773	0.00374569	-0.255562	shallow_decline
chr1	77869477	77869478	0.002692	-0.262992	shallow_decline
chr1	78002940	78002941	0.000988955	-0.268759	steep_decline
chr1	78003054	78003055	1.30083e-05	-0.343822	steep_decline
chr1	78046110	78046111	0.000232114	-0.326267	steep_decline
chr1	79100416	79100417	0.000550063	0.305063	shallow_rise
chr1	79577271	79577272	0.00215521	-0.260759	shallow_decline
chr1	80880901	80880902	0.00444328	-0.237979	shallow_decline
chr1	81997686	81997687	0.000189141	-0.313866	shallow_decline
chr1	82507692	82507693	0.00018442	0.3014	steep_rise
chr1	83860927	83860928	0.0224311	0.18541	steep_rise
chr1	83860986	83860987	0.00224319	0.247842	steep_rise
chr1	84299063	84299064	0.00362672	0.268495	shallow_rise
chr1	84619109	84619110	0.00280068	-0.25896	shallow_decline
chr1	84619150	84619151	6.46196e-05	-0.336995	steep_decline
chr1	84619205	84619206	0.000883328	-0.279569	shallow_decline
chr1	84690226	84690227	0.00418025	0.266924	shallow_rise
chr1	84754474	84754475	0.00210966	-0.245823	steep_decline
chr1	84754481	84754482	0.0195522	-0.188522	steep_decline
chr1	84754497	84754498	0.00407329	-0.230011	steep_decline
chr1	84754526	84754527	0.0520853	-0.156179	steep_decline
chr1	84892902	84892903	0.00614238	-0.246536	steep_decline
chr1	84892934	84892935	0.0073297	-0.237589	steep_decline
chr1	85031000	85031001	0.00737773	-0.227543	shallow_decline
chr1	85616213	85616214	0.0149862	-0.198604	steep_decline
chr1	85616231	85616232	0.00627638	-0.223445	steep_decline
chr1	85616237	85616238	0.021468	-0.187489	steep_decline
chr1	85616274	85616275	9.53464e-05	-0.322255	shallow_decline
chr1	85616278	85616279	0.000249715	-0.311081	steep_decline
chr1	85616319	85616320	0.000692235	-0.288214	steep_decline
chr1	85616322	85616323	0.00601247	-0.233579	steep_decline
chr1	85628614	85628615	9.35647e-07	0.399094	steep_rise
chr1	85628710	85628711	0.000217488	0.302173	steep_rise
chr1	86793974	86793975	0.00585812	0.229836	shallow_rise
chr1	87412444	87412445	0.0073634	-0.228266	shallow_decline
chr1	88124123	88124124	0.00300827	-0.247069	shallow_decline
chr1	88463076	88463077	0.0215289	-0.184617	steep_decline
chr1	88608552	88608553	0.00856725	0.216319	shallow_rise
chr1	88608610	88608611	2.00996e-05	0.340369	shallow_rise
chr1	88608628	88608629	1.47887e-05	0.344145	steep_rise
chr1	88608651	88608652	0.00016966	0.299434	steep_rise
chr1	88701142	88701143	3.82643e-05	-0.324675	steep_decline
chr1	88992677	88992678	0.0211779	0.19034	steep_rise
chr1	89364317	89364318	0.27162	-0.0936442	steep_decline
chr1	89499672	89499673	0.000523836	0.275245	shallow_rise
chr1	89728171	89728172	0.00283229	-0.244799	steep_decline
chr1	89981690	89981691	0.00469366	-0.235161	shallow_decline
chr1	90105352	90105353	3.23418e-05	-0.329803	steep_decline
chr1	90105415	90105416	2.66834e-05	-0.333275	steep_decline
chr1	90105432	90105433	2.68888e-06	-0.372409	steep_decline
chr1	90711041	90711042	7.32959e-05	-0.3361	shallow_decline
chr1	90712415	90712416	0.000876819	-0.297111	shallow_decline
chr1	90717996	90717997	0.00430477	-0.255879	steep_decline
chr1	90718011	90718012	0.00449348	-0.241274	shallow_decline
chr1	90719753	90719754	0.0128544	-0.226874	steep_decline
chr1	90726172	90726173	0.00774477	-0.228267	shallow_decline
chr1	90727112	90727113	0.000726951	-0.297398	shallow_decline
chr1	90729039	90729040	0.0163589	-0.192884	steep_decline
chr1	90836283	90836284	0.00680389	-0.218855	shallow_decline
chr1	91160286	91160287	0.000435535	0.285134	steep_rise
chr1	91226831	91226832	4.62066e-05	0.344593	shallow_rise
chr1	91789559	91789560	0.00322238	-0.243218	shallow_decline
chr1	92225036	92225037	0.00824424	-0.243667	shallow_decline
chr1	92482010	92482011	0.000430182	-0.292813	steep_decline
chr1	92482014	92482015	6.28629e-05	-0.332752	steep_decline
chr1	92482024	92482025	0.00116026	-0.269983	shallow_decline
chr1	92482057	92482058	0.000259418	-0.304024	steep_decline
chr1	92482080	92482081	0.000283849	-0.30171	steep_decline
chr1	92483961	92483962	0.00311628	-0.242946	shallow_decline
chr1	92747479	92747480	0.0102041	0.211993	steep_rise
chr1	92747542	92747543	0.009787	0.224118	shallow_rise
chr1	92811058	92811059	0.00162954	-0.291048	steep_decline
chr1	93664993	93664994	0.00100704	-0.267749	shallow_decline
chr1	93694282	93694283	0.0116522	-0.200801	steep_decline
chr1	93694347	93694348	0.0013554	-0.256225	shallow_decline
chr1	94001629	94001630	0.000592352	-0.288215	steep_decline
chr1	94001640	94001641	0.000355482	-0.309941	shallow_decline
chr1	94375918	94375919	1.92413e-06	0.385331	shallow_rise
chr1	94618265	94618266	0.00102291	0.272865	shallow_rise
chr1	94705187	94705188	0.00212486	-0.248815	steep_decline
chr1	94926505	94926506	0.00735252	-0.238985	shallow_decline
chr1	95091656	95091657	0.00256281	-0.240003	shallow_decline
chr1	95228080	95228081	0.0509255	-0.163764	steep_decline
chr1	96308310	96308311	0.00453498	0.237	shallow_rise
chr1	96725861	96725862	0.00576675	0.244312	shallow_rise
chr1	99004520	99004521	0.00413951	-0.263029	shallow_decline
chr1	99004766	99004767	0.0005005	-0.301036	steep_decline
chr1	100540049	100540050	0.00817356	-0.23104	steep_decline
chr1	100540055	100540056	0.00238038	-0.265399	steep_decline
chr1	100858237	100858238	0.00375597	-0.255097	shallow_decline
chr1	101239979	101239980	0.00065211	-0.279841	steep_decline
chr1	101239983	101239984	0.000296345	-0.29704	steep_decline
chr1	101240008	101240009	0.000788984	-0.275588	steep_decline
chr1	101240019	101240020	0.000728869	-0.277426	steep_decline
chr1	101240022	101240023	2.166e-06	-0.376268	shallow_decline
chr1	101240038	101240039	2.07239e-05	-0.340094	steep_decline
chr1	101240048	101240049	0.000179178	-0.299457	steep_decline
chr1	101240076	101240077	8.11635e-05	-0.314759	steep_decline
chr1	101240115	101240116	0.000203852	-0.296733	steep_decline
chr1	101240155	101240156	0.000526285	-0.277029	steep_decline
chr1	101861164	101861165	0.00347696	0.264829	shallow_rise
chr1	101996495	101996496	0.0141295	-0.199929	steep_decline
chr1	101996504	101996505	0.0117607	-0.202883	steep_decline
chr1	103086606	103086607	0.00425887	-0.232516	shallow_decline
chr1	104407715	104407716	0.00846399	-0.256727	shallow_decline
chr1	105469870	105469871	0.00523004	0.241485	shallow_rise
chr1	106416031	106416032	0.00239225	0.257181	shallow_rise
chr1	107140743	107140744	0.00874413	-0.212459	shallow_decline
chr1	107140750	107140751	3.88916e-05	-0.3246	shallow_decline
chr1	107140852	107140853	1.44753e-05	-0.341974	shallow_decline
chr1	107140865	107140866	0.000629727	-0.269651	shallow_decline
chr1	107140867	107140868	1.32373e-05	-0.343662	shallow_decline
chr1	107141658	107141659	0.0152747	-0.20591	steep_decline
chr1	108158828	108158829	0.00779989	-0.225516	shallow_decline
chr1	109063248	109063249	6.71713e-05	-0.374287	shallow_decline
chr1	109185340	109185341	0.000288413	0.285903	steep_rise
chr1	109185420	109185421	0.000522062	0.273501	shallow_rise
chr1	109274626	109274627	0.00169383	0.254019	steep_rise
chr1	109294770	109294771	0.00845923	-0.207649	shallow_decline
chr1	109494831	109494832	0.00263818	0.246424	shallow_rise
chr1	109532143	109532144	0.00170612	0.266756	steep_rise
chr1	109620013	109620014	0.00514471	0.263811	shallow_rise
chr1	109634426	109634427	0.00210088	0.276746	steep_rise
chr1	109640961	109640962	0.000462676	-0.285909	shallow_decline
chr1	109896876	109896877	0.00408436	-0.242763	shallow_decline
chr1	109896960	109896961	0.000646394	-0.274245	shallow_decline
chr1	109896989	109896990	0.0103646	-0.206958	steep_decline
chr1	109898393	109898394	0.0014753	0.2586	steep_rise
chr1	109985461	109985462	0.00907284	-0.242192	shallow_decline
chr1	110027131	110027132	0.00197267	-0.286669	shallow_decline
chr1	110083753	110083754	0.00765862	-0.227433	shallow_decline
chr1	110130235	110130236	0.000115863	-0.314994	shallow_decline
chr1	110212061	110212062	0.00529576	-0.232242	shallow_decline
chr1	110212194	110212195	3.68933e-05	-0.349387	steep_decline
chr1	110340653	110340654	0.00565581	0.226904	steep_rise
chr1	110341554	110341555	0.00883194	-0.212218	shallow_decline
chr1	110661879	110661880	0.168717	-0.11933	steep_decline
chr1	110673378	110673379	0.000646065	0.274414	steep_rise
chr1	110673408	110673409	0.0179002	0.188588	steep_rise
chr1	110673468	110673469	0.00281767	0.236982	steep_rise
chr1	111203857	111203858	0.017898	0.202808	steep_rise
chr1	111271123	111271124	0.0021118	-0.245563	shallow_decline
chr1	111758046	111758047	0.00995383	0.22068	shallow_rise
chr1	111896099	111896100	0.00942198	-0.219112	shallow_decline
chr1	111896124	111896125	0.000192906	-0.302202	steep_decline
chr1	112421596	112421597	0.00115579	-0.286733	shallow_decline
chr1	112714582	112714583	0.00122471	0.26554	shallow_rise
chr1	112722980	112722981	0.00203484	-0.266947	steep_decline
chr1	112722989	112722990	0.00107761	-0.28387	steep_decline
chr1	112723003	112723004	0.00111132	-0.271253	steep_decline
chr1	112723038	112723039	0.000808567	-0.281672	shallow_decline
chr1	112723049	112723050	9.63951e-05	-0.320306	steep_decline
chr1	112758663	112758664	0.000563646	-0.277272	steep_decline
chr1	112758665	112758666	0.00122037	-0.260106	shallow_decline
chr1	112759502	112759503	0.128307	-0.128476	steep_decline
chr1	112854591	112854592	0.00437246	-0.231179	shallow_decline
chr1	112949300	112949301	0.000462809	0.293948	shallow_rise
chr1	112995783	112995784	0.0111459	0.210866	steep_rise
chr1	113131079	113131080	0.0132736	0.206765	steep_rise
chr1	113131095	113131096	0.00770785	0.228048	shallow_rise
chr1	113232032	113232033	0.000939627	-0.265692	steep_decline
chr1	113389220	113389221	0.00571117	0.222221	shallow_rise
chr1	114123004	114123005	0.0200919	-0.187893	steep_decline
chr1	114152681	114152682	0.0295146	-0.197695	steep_decline
chr1	114206589	114206590	1.99801e-05	-0.349434	shallow_decline
chr1	114510887	114510888	0.00804873	0.247906	shallow_rise
chr1	114539477	114539478	0.00109206	0.269479	shallow_rise
chr1	114642045	114642046	0.0155099	0.194474	steep_rise
chr1	114854773	114854774	0.00923777	-0.206014	steep_decline
chr1	114854828	114854829	0.156134	-0.111883	steep_decline
chr1	115212147	115212148	0.00539816	0.265862	shallow_rise
chr1	115338613	115338614	0.001925	-0.251232	shallow_decline
[truncated: 33,293 more rows]
