# Supplementary material for: Early-stage lung adenocarcinoma affects DNA methylation and gene expression in adjacent tissues
Source: EMBO Rep. 2025 Nov 3;26(23):5931–58. doi: 10.1038/s44319-025-00612-4 (PMC12678790; doi:10.1038/s44319-025-00612-4)
Supplement: Supplementary file 7 — Dataset EV2 [file 44319_2025_612_MOESM7_ESM.xlsx]

## Sheet: Legend
Dataset EV2	Methylation-changing regions identified from CpG sites with biological annotations.

## Sheet: Dataset EV2
Chr	Start	End	Length	Site count	Rise sites	Decline sites	Steep sites	Shallow sites	Change type	Genebody of (Ensembl_ID)	Genebody of (Ensembl_Name)	Promoter of (Ensembl_ID)	Promoter of (Ensembl_Name)
chr1	779897	780012	116	3	3	0	2	1	mixed_rise	ENSG00000230021.10,ENSG00000237491.10	ENSG00000230021,LINC01409	ENSG00000228327.4,ENSG00000285268.1	ENSG00000228327,ENSG00000285268
chr1	970833	970971	139	4	0	4	2	2	mixed_decline	ENSG00000187583.11	PLEKHN1	ENSG00000187583.11	PLEKHN1
chr1	1163786	1164204	419	15	15	0	8	7	mixed_rise
chr1	1174523	1174741	219	7	0	7	2	5	mixed_decline	ENSG00000162571.14,ENSG00000205231.1	TTLL10,TTLL10-AS1
chr1	1176730	1176839	110	4	0	4	0	4	shallow_decline	ENSG00000162571.14,ENSG00000205231.1	TTLL10,TTLL10-AS1
chr1	1232926	1232985	60	3	0	3	2	1	mixed_decline	ENSG00000176022.7	B3GALT6	ENSG00000078808.19	SDF4
chr1	1390776	1390843	68	4	0	4	4	0	steep_decline	ENSG00000221978.13	CCNL2
chr1	1539706	1539978	273	6	0	6	3	3	mixed_decline	ENSG00000205090.9	TMEM240
chr1	1630865	1631128	264	13	0	13	6	7	mixed_decline			ENSG00000189409.14	MMP23B
chr1	1659837	1659844	8	3	0	3	0	3	shallow_decline	ENSG00000189339.12,ENSG00000272004.1	SLC35E2B,ENSG00000272004	ENSG00000248333.9	CDK11B
chr1	1758860	1758896	37	3	3	0	3	0	steep_rise	ENSG00000008130.15	NADK	ENSG00000008130.15	NADK
chr1	1763222	1763267	46	3	3	0	2	1	mixed_rise	ENSG00000008130.15	NADK
chr1	1888563	1888576	14	3	0	3	1	2	mixed_decline	ENSG00000078369.18	GNB1
chr1	1947635	1947687	53	5	5	0	5	0	steep_rise	ENSG00000142609.20	CFAP74
chr1	2054633	2054748	116	4	4	0	1	3	mixed_rise	ENSG00000067606.17	PRKCZ	ENSG00000067606.17	PRKCZ
chr1	2220197	2220251	55	4	4	0	4	0	steep_rise	ENSG00000234396.3	ENSG00000234396
chr1	2523721	2523810	90	6	0	6	6	0	steep_decline	ENSG00000157881.16	PANK4
chr1	2554204	2554296	93	4	0	4	4	0	steep_decline	ENSG00000238164.6	TNFRSF14-AS1	ENSG00000157873.18,ENSG00000238164.6	TNFRSF14,TNFRSF14-AS1
chr1	2789867	2789949	83	4	0	4	3	1	mixed_decline	ENSG00000215912.12	TTC34	ENSG00000215912.12	TTC34
chr1	3011930	3012058	129	4	0	4	4	0	steep_decline
chr1	3062342	3062445	104	7	0	7	3	4	mixed_decline	ENSG00000177133.13	PRDM16-DT	ENSG00000177133.13	PRDM16-DT
chr1	3062782	3063475	694	23	0	23	13	10	mixed_decline	ENSG00000177133.13	PRDM16-DT	ENSG00000177133.13	PRDM16-DT
chr1	3064242	3064383	142	5	0	5	3	2	mixed_decline	ENSG00000177133.13	PRDM16-DT	ENSG00000177133.13	PRDM16-DT
chr1	3088148	3088206	59	3	0	3	2	1	mixed_decline	ENSG00000142611.17	PRDM16
chr1	3109587	3109700	114	3	0	3	2	1	mixed_decline	ENSG00000142611.17	PRDM16
chr1	3116047	3116236	190	3	0	3	1	2	mixed_decline	ENSG00000142611.17	PRDM16
chr1	3121584	3121754	171	7	0	7	6	1	steep_decline	ENSG00000142611.17	PRDM16
chr1	3139926	3140168	243	14	0	14	5	9	mixed_decline	ENSG00000142611.17	PRDM16
chr1	3164622	3164691	70	3	0	3	3	0	steep_decline	ENSG00000142611.17	PRDM16
chr1	3186439	3186788	350	12	0	12	8	4	mixed_decline	ENSG00000142611.17	PRDM16
chr1	3188494	3188538	45	6	6	0	6	0	steep_rise	ENSG00000142611.17	PRDM16
chr1	3204931	3205080	150	4	0	4	2	2	mixed_decline	ENSG00000142611.17	PRDM16	ENSG00000279839.1	ENSG00000279839
chr1	3227251	3227512	262	5	0	5	3	2	mixed_decline	ENSG00000142611.17	PRDM16
chr1	3247831	3248202	372	9	0	9	6	3	mixed_decline	ENSG00000142611.17	PRDM16
chr1	3271065	3271153	89	3	0	3	1	2	mixed_decline	ENSG00000142611.17	PRDM16
chr1	3352911	3352968	58	3	0	3	3	0	steep_decline	ENSG00000142611.17	PRDM16
chr1	3357636	3357683	48	4	0	4	3	1	mixed_decline	ENSG00000142611.17	PRDM16
chr1	3393206	3393268	63	4	0	4	4	0	steep_decline	ENSG00000142611.17	PRDM16
chr1	3415423	3415883	461	15	0	15	10	5	mixed_decline	ENSG00000142611.17	PRDM16
chr1	3616955	3617096	142	4	0	4	2	2	mixed_decline
chr1	3650853	3650951	99	3	0	3	0	3	shallow_decline	ENSG00000116213.16	WRAP73	ENSG00000078900.15,ENSG00000116213.16	TP73,WRAP73
chr1	4654596	4654965	370	17	0	17	12	5	mixed_decline	ENSG00000196581.11	AJAP1	ENSG00000196581.11	AJAP1
chr1	5616286	5616337	52	3	0	3	3	0	steep_decline	ENSG00000236948.2	ENSG00000236948
chr1	5897604	5897674	71	3	0	3	3	0	steep_decline	ENSG00000131697.18	NPHP4
chr1	5986227	5986297	71	3	3	0	3	0	steep_rise	ENSG00000131697.18	NPHP4
chr1	6475569	6475585	17	3	3	0	2	1	mixed_rise	ENSG00000171680.23	PLEKHG5	ENSG00000171680.23	PLEKHG5
chr1	7584902	7584941	40	6	0	6	5	1	mixed_decline	ENSG00000171735.19	CAMTA1
chr1	8154895	8154904	10	3	0	3	0	3	shallow_decline
chr1	8183058	8183150	93	3	3	0	3	0	steep_rise
chr1	9165463	9165562	100	3	3	0	2	1	mixed_rise	ENSG00000228526.7	MIR34AHG
chr1	10032134	10032178	45	3	3	0	1	2	mixed_rise			ENSG00000130939.20	UBE4B
chr1	10161184	10161285	102	5	0	5	4	1	mixed_decline	ENSG00000130939.20	UBE4B	ENSG00000201746.1	RNU6-828P
chr1	10630603	10630866	264	3	0	3	2	1	mixed_decline	ENSG00000142655.13	PEX14
chr1	10635961	10636084	124	4	0	4	4	0	steep_decline
chr1	10639070	10639122	53	3	0	3	0	3	shallow_decline	ENSG00000130940.15	CASZ1	ENSG00000130940.15,ENSG00000272078.1	CASZ1,ENSG00000272078
chr1	10668005	10668165	161	5	0	5	3	2	mixed_decline	ENSG00000130940.15	CASZ1
chr1	10688061	10688259	199	3	0	3	2	1	mixed_decline	ENSG00000130940.15	CASZ1
chr1	10699563	10699685	123	3	3	0	0	3	shallow_rise	ENSG00000130940.15	CASZ1
chr1	10704443	10704738	296	12	0	12	9	3	mixed_decline	ENSG00000130940.15	CASZ1
chr1	10709492	10709886	395	8	0	8	6	2	mixed_decline	ENSG00000130940.15	CASZ1
chr1	10712067	10712175	109	3	3	0	3	0	steep_rise	ENSG00000130940.15	CASZ1
chr1	10717738	10717785	48	3	0	3	2	1	mixed_decline	ENSG00000130940.15	CASZ1
chr1	10804564	10804720	157	4	4	0	3	1	mixed_rise
chr1	11919056	11919132	77	3	3	0	1	2	mixed_rise
chr1	12540322	12540471	150	6	0	6	6	0	steep_decline
chr1	15112452	15112518	67	4	4	0	2	2	mixed_rise	ENSG00000175147.13,ENSG00000189337.17	TMEM51-AS1,KAZN
chr1	16182754	16182914	161	3	3	0	3	0	steep_rise
chr1	16227569	16227662	94	7	0	7	6	1	steep_decline	ENSG00000237276.9	ANO7L1
chr1	16535577	16535922	346	10	0	10	8	2	mixed_decline	ENSG00000233421.5	LINC01783	ENSG00000233421.5,ENSG00000277344.1	LINC01783,RNU1-6P
chr1	16693368	16693573	206	6	0	6	4	2	mixed_decline	ENSG00000268869.6	ESPNP	ENSG00000268869.6	ESPNP
chr1	16696677	16696722	46	3	0	3	3	0	steep_decline	ENSG00000268869.6	ESPNP
chr1	16699823	16700025	203	6	0	6	5	1	mixed_decline	ENSG00000268869.6	ESPNP	ENSG00000279151.1	ENSG00000279151
chr1	16725153	16725201	49	5	0	5	3	2	mixed_decline
chr1	16765183	16765269	87	3	3	0	3	0	steep_rise	ENSG00000058453.17,ENSG00000186715.11	CROCC,MST1L	ENSG00000186715.11	MST1L
chr1	16859779	16859840	62	5	0	5	3	2	mixed_decline	ENSG00000058453.17	CROCC	ENSG00000263811.1	MIR3675
chr1	16872274	16872352	79	4	0	4	3	1	mixed_decline	ENSG00000058453.17,ENSG00000228549.5	CROCC,ENSG00000228549	ENSG00000228549.5,ENSG00000277234.1	ENSG00000228549,RNU1-5P
chr1	16960809	16961012	204	4	4	0	4	0	steep_rise	ENSG00000058453.17	CROCC
chr1	17149333	17149419	87	5	0	5	4	1	mixed_decline
chr1	17819343	17819442	100	4	0	4	0	4	shallow_decline	ENSG00000117148.8	ACTL8
chr1	18108206	18108220	15	3	0	3	2	1	mixed_decline	ENSG00000117154.12	IGSF21	ENSG00000280222.1	ENSG00000280222
chr1	18482010	18482066	57	5	5	0	5	0	steep_rise	ENSG00000179023.9	KLHDC7A
chr1	18631105	18631214	110	5	0	5	5	0	steep_decline	ENSG00000009709.12	PAX7	ENSG00000009709.12	PAX7
chr1	18631714	18631726	13	4	0	4	2	2	mixed_decline	ENSG00000009709.12	PAX7
chr1	18924102	18924124	23	3	0	3	0	3	shallow_decline	ENSG00000169991.11	IFFO2
chr1	18927289	18927476	188	3	3	0	2	1	mixed_rise	ENSG00000169991.11	IFFO2
chr1	20343274	20343351	78	4	0	4	1	3	mixed_decline	ENSG00000158816.16	VWA5B1
chr1	20366734	20366794	61	6	0	6	6	0	steep_decline	ENSG00000236963.8	LINC01141
chr1	20485325	20485359	35	3	0	3	2	1	mixed_decline	ENSG00000162545.6	CAMK2N1	ENSG00000162545.6	CAMK2N1
chr1	20553730	20554099	370	5	0	5	3	2	mixed_decline	ENSG00000183114.8	FAM43B
chr1	20717514	20717680	167	5	0	5	2	3	mixed_decline	ENSG00000117245.13	KIF17	ENSG00000117245.13	KIF17
chr1	21398062	21398153	92	4	0	4	3	1	mixed_decline	ENSG00000236216.5	PPP1R11P1
chr1	21931356	21931469	114	5	5	0	4	1	mixed_rise	ENSG00000142798.20	HSPG2
chr1	22331813	22331887	75	6	0	6	5	1	mixed_decline
chr1	22436239	22436308	70	3	3	0	2	1	mixed_rise	ENSG00000184677.18	ZBTB40
chr1	22583045	22583148	104	4	0	4	0	4	shallow_decline	ENSG00000070886.12	EPHA8
chr1	22723355	22723433	79	5	0	5	5	0	steep_decline	ENSG00000133216.17	EPHB2
chr1	23902671	23902743	73	7	0	7	1	6	shallow_decline	ENSG00000188822.8,ENSG00000229106.1	CNR2,BTBD6P1	ENSG00000229106.1	BTBD6P1
chr1	24322598	24322684	87	4	4	0	4	0	steep_rise	ENSG00000158055.17	GRHL3	ENSG00000158055.17,ENSG00000232298.2	GRHL3,GRHL3-AS1
chr1	24414188	24414326	139	3	3	0	2	1	mixed_rise	ENSG00000001460.18	STPG1	ENSG00000001460.18,ENSG00000001461.17	STPG1,NIPAL3
chr1	24929154	24929758	605	13	0	13	8	5	mixed_decline	ENSG00000020633.19	RUNX3	ENSG00000020633.19	RUNX3
chr1	25245969	25246044	76	5	5	0	5	0	steep_rise	ENSG00000117616.18	RSRP1	ENSG00000117616.18,ENSG00000272432.1	RSRP1,ENSG00000272432
chr1	25771482	25771521	40	3	0	3	3	0	steep_decline	ENSG00000117643.15	MAN1C1	ENSG00000117643.15	MAN1C1
chr1	26010586	26010692	107	4	4	0	2	2	mixed_rise
chr1	26094858	26094936	79	3	0	3	2	1	mixed_decline
chr1	26113211	26113286	76	4	4	0	3	1	mixed_rise	ENSG00000175087.10	PDIK1L
chr1	26140421	26140550	130	3	3	0	2	1	mixed_rise
chr1	26863494	26863507	14	3	3	0	1	2	mixed_rise	ENSG00000175793.12	SFN
chr1	27031222	27031263	42	4	4	0	2	2	mixed_rise
chr1	29259747	29260038	292	10	0	10	5	5	mixed_decline	ENSG00000060656.20	PTPRU	ENSG00000060656.20	PTPRU
chr1	30910073	30910119	47	4	4	0	0	4	shallow_rise			ENSG00000162512.16	SDC3
chr1	31681225	31681314	90	4	0	4	0	4	shallow_decline	ENSG00000084636.18	COL16A1
chr1	32760884	32760996	113	4	4	0	2	2	mixed_rise	ENSG00000162522.11	KIAA1522
chr1	32973897	32974013	117	4	4	0	1	3	mixed_rise	ENSG00000278966.2	ENSG00000278966
chr1	33334138	33334379	242	4	0	4	4	0	steep_decline	ENSG00000134686.20,ENSG00000225313.5	PHC2,ENSG00000225313	ENSG00000284154.1	MIR3605
chr1	34176782	34176956	175	11	0	11	5	6	mixed_decline	ENSG00000142698.15	C1orf94	ENSG00000142698.15	C1orf94
chr1	36322505	36322751	247	5	0	5	2	3	mixed_decline	ENSG00000142694.7,ENSG00000214193.11	EVA1B,SH3D21	ENSG00000214193.11	SH3D21
chr1	37475662	37475783	122	8	8	0	3	5	mixed_rise	ENSG00000163874.11	ZC3H12A	ENSG00000233621.3	ZC3H12A-DT
chr1	37721683	37721727	45	4	0	4	2	2	mixed_decline	ENSG00000183317.17	EPHA10
chr1	37764448	37764689	242	3	0	3	1	2	mixed_decline	ENSG00000183317.17	EPHA10
chr1	39922509	39922682	174	6	0	6	1	5	mixed_decline
chr1	40303945	40304260	316	4	0	4	2	2	mixed_decline	ENSG00000049089.15	COL9A2
chr1	40388115	40388195	81	4	4	0	4	0	steep_rise	ENSG00000084070.12	SMAP2
chr1	40861474	40861488	15	4	0	4	4	0	steep_decline	ENSG00000179862.7	CITED4
chr1	40956151	40956201	51	3	3	0	1	2	mixed_rise
chr1	41739111	41739156	46	4	4	0	4	0	steep_rise	ENSG00000127124.16	HIVEP3
chr1	42886919	42887116	198	6	0	6	1	5	mixed_decline	ENSG00000233708.1	ENSG00000233708
chr1	43301637	43301667	31	3	0	3	0	3	shallow_decline	ENSG00000066056.14	TIE1	ENSG00000066056.14	TIE1
chr1	43565713	43566122	410	9	0	9	9	0	steep_decline	ENSG00000142949.17	PTPRF
chr1	44407794	44407828	35	4	0	4	2	2	mixed_decline	ENSG00000187147.18	RNF220	ENSG00000187147.18	RNF220
chr1	44617168	44617536	369	14	0	14	14	0	steep_decline	ENSG00000187147.18	RNF220
chr1	47231116	47231124	9	3	0	3	2	1	mixed_decline	ENSG00000162367.12	TAL1	ENSG00000162367.12	TAL1
chr1	47232291	47232455	165	6	0	6	6	0	steep_decline			ENSG00000162367.12	TAL1
chr1	47433992	47434385	394	13	0	13	9	4	mixed_decline	ENSG00000237424.1	FOXD2-AS1
chr1	47439323	47439464	142	4	0	4	2	2	mixed_decline	ENSG00000186564.6	FOXD2
chr1	47439742	47439927	186	6	0	6	3	3	mixed_decline	ENSG00000186564.6	FOXD2
chr1	47444905	47445089	185	4	0	4	1	3	mixed_decline
chr1	47533280	47533444	165	7	0	7	6	1	steep_decline
chr1	50415700	50415718	19	3	0	3	2	1	mixed_decline
chr1	50421414	50421493	80	7	0	7	7	0	steep_decline	ENSG00000142700.12	DMRTA2
chr1	50424978	50425113	136	6	0	6	4	2	mixed_decline	ENSG00000284700.2	ENSG00000284700	ENSG00000142700.12	DMRTA2
chr1	53276986	53277069	84	7	0	7	5	2	mixed_decline	ENSG00000157193.18	LRP8	ENSG00000157193.18	LRP8
chr1	53620491	53620594	104	3	0	3	2	1	mixed_decline	ENSG00000174332.6	GLIS1
chr1	58576421	58576491	71	3	3	0	2	1	mixed_rise	ENSG00000184292.7	TACSTD2
chr1	59814217	59814422	206	3	3	0	2	1	mixed_rise			ENSG00000134709.13	HOOK1
chr1	63319644	63320403	760	15	0	15	10	5	mixed_decline
chr1	63323114	63323208	95	6	0	6	4	2	mixed_decline	ENSG00000187140.6,ENSG00000230798.6	FOXD3,FOXD3-AS1	ENSG00000230798.6	FOXD3-AS1
chr1	63594446	63594602	157	5	5	0	5	0	steep_rise	ENSG00000079739.17	PGM1	ENSG00000142856.17	ITGB3BP
chr1	65525839	65525948	110	4	0	4	2	2	mixed_decline	ENSG00000116678.20	LEPR
chr1	75130134	75130435	302	5	0	5	3	2	mixed_decline	ENSG00000162624.16,ENSG00000224127.1,ENSG00000224149.1	LHX8,ENSG00000224127,ENSG00000224149
chr1	84619109	84619206	98	3	0	3	1	2	mixed_decline
chr1	84754474	84754527	54	4	0	4	4	0	steep_decline
chr1	85616213	85616323	111	7	0	7	6	1	steep_decline
chr1	88608552	88608652	101	4	4	0	2	2	mixed_rise	ENSG00000237505.8	PKN2-AS1
chr1	90105352	90105433	82	3	0	3	3	0	steep_decline
chr1	92482010	92482081	72	5	0	5	4	1	mixed_decline	ENSG00000162676.13	GFI1	ENSG00000162676.13	GFI1
chr1	101239979	101240156	178	10	0	10	9	1	steep_decline	ENSG00000170989.10	S1PR1
chr1	107140743	107140868	126	5	0	5	0	5	shallow_decline	ENSG00000162631.20,ENSG00000289612.1	NTNG1,ENSG00000289612	ENSG00000162631.20	NTNG1
chr1	109896876	109896990	115	3	0	3	1	2	mixed_decline	ENSG00000261055.1	ENSG00000261055
chr1	110673378	110673469	92	3	3	0	3	0	steep_rise	ENSG00000177272.9	KCNA3	ENSG00000288847.1	ENSG00000288847
chr1	112722980	112723050	71	5	0	5	4	1	mixed_decline	ENSG00000184599.14	TAFA3
chr1	115838446	115838612	167	3	0	3	3	0	steep_decline	ENSG00000177551.5	NHLH2
chr1	118979817	118979944	128	17	0	17	10	7	mixed_decline	ENSG00000092607.15	TBX15
chr1	118986737	118986793	57	4	0	4	2	2	mixed_decline	ENSG00000092607.15	TBX15
chr1	118987383	118987580	198	4	0	4	3	1	mixed_decline	ENSG00000092607.15	TBX15
chr1	118987901	118988055	155	6	0	6	3	3	mixed_decline	ENSG00000092607.15	TBX15
chr1	118989327	118989478	152	4	0	4	3	1	mixed_decline	ENSG00000092607.15	TBX15	ENSG00000092607.15	TBX15
chr1	118993194	118993315	122	6	0	6	2	4	mixed_decline
chr1	121006727	121006783	57	6	0	6	5	1	mixed_decline	ENSG00000226067.7,ENSG00000275585.2	LINC00623,PDE4DIPP4
chr1	121052255	121052312	58	6	0	6	5	1	mixed_decline			ENSG00000275585.2	PDE4DIPP4
chr1	121397087	121397151	65	3	3	0	0	3	shallow_rise	ENSG00000227082.3,ENSG00000230806.1	LINC02798,SRGAP2-AS1	ENSG00000227082.3	LINC02798
chr1	125118539	125118586	48	5	0	5	0	5	shallow_decline
chr1	143653507	143653647	141	6	0	6	4	2	mixed_decline			ENSG00000202167.1	RNU1-114P
chr1	143661553	143661626	74	8	0	8	6	2	mixed_decline
chr1	145168941	145169028	88	5	0	5	3	2	mixed_decline	ENSG00000272419.6	LINC01145	ENSG00000272419.6,ENSG00000277678.1	LINC01145,RNU1-153P
chr1	145460473	145460560	88	7	0	7	6	1	steep_decline	ENSG00000286620.1	ENSG00000286620
chr1	146049473	146049529	57	4	0	4	2	2	mixed_decline
chr1	147072629	147072738	110	4	0	4	3	1	mixed_decline
chr1	147077098	147077168	71	3	0	3	1	2	mixed_decline
chr1	147079363	147079474	112	7	0	7	6	1	steep_decline			ENSG00000201142.1	RNU1-151P
chr1	147545268	147545321	54	3	3	0	3	0	steep_rise	ENSG00000116128.12	BCL9
chr1	148033636	148033692	57	5	0	5	3	2	mixed_decline
chr1	148317537	148317628	92	5	0	5	5	0	steep_decline	ENSG00000224481.4,ENSG00000274020.4	ENSG00000224481,LINC01138
chr1	149639171	149639250	80	6	0	6	1	5	mixed_decline	ENSG00000277147.7	LINC00869
chr1	149648740	149648820	81	4	0	4	3	1	mixed_decline	ENSG00000277147.7	LINC00869
chr1	149699095	149699230	136	5	0	5	4	1	mixed_decline	ENSG00000234232.7,ENSG00000277147.7	PDE4DIPP7,LINC00869	ENSG00000277147.7	LINC00869
chr1	150671528	150671582	55	6	6	0	6	0	steep_rise	ENSG00000143457.11	GOLPH3L
chr1	151194948	151194979	32	3	3	0	2	1	mixed_rise	ENSG00000163159.15	VPS72
chr1	151800782	151800804	23	3	0	3	2	1	mixed_decline	ENSG00000213171.3	LINGO4
chr1	152515527	152515583	57	3	0	3	3	0	steep_decline	ENSG00000169509.6	CRCT1
chr1	153567664	153567892	229	5	5	0	1	4	mixed_rise	ENSG00000196754.13	S100A2	ENSG00000196754.13	S100A2
chr1	153698112	153698332	221	4	0	4	1	3	mixed_decline
chr1	153781979	153782040	62	4	4	0	2	2	mixed_rise
chr1	153964664	153964769	106	3	3	0	1	2	mixed_rise	ENSG00000143570.19,ENSG00000282386.1,ENSG00000285779.1	SLC39A1,ENSG00000282386,ENSG00000285779	ENSG00000143570.19,ENSG00000273026.1	SLC39A1,ENSG00000273026
chr1	154502776	154503042	267	9	0	9	4	5	mixed_decline	ENSG00000163239.12	TDRD10	ENSG00000163239.12,ENSG00000169291.10	TDRD10,SHE
chr1	154760509	154760552	44	3	3	0	0	3	shallow_rise	ENSG00000143603.19	KCNN3
chr1	155062707	155062881	175	6	6	0	5	1	mixed_rise	ENSG00000143537.14	ADAM15	ENSG00000243364.8,ENSG00000251246.1	EFNA4,ENSG00000251246
chr1	155166968	155167073	106	4	0	4	1	3	mixed_decline
chr1	155182568	155182639	72	4	4	0	3	1	mixed_rise	ENSG00000163462.19,ENSG00000273088.2	TRIM46,ENSG00000273088
chr1	155191993	155192091	99	4	4	0	1	3	mixed_rise	ENSG00000185499.17	MUC1
chr1	155321506	155321555	50	3	0	3	1	2	mixed_decline	ENSG00000160753.17,ENSG00000225855.7	RUSC1,RUSC1-AS1	ENSG00000160753.17,ENSG00000225855.7	RUSC1,RUSC1-AS1
chr1	155989067	155989230	164	4	0	4	3	1	mixed_decline	ENSG00000116584.22	ARHGEF2
chr1	156076981	156077134	154	11	0	11	6	5	mixed_decline	ENSG00000254726.3	MEX3A
chr1	156106066	156106090	25	3	3	0	1	2	mixed_rise	ENSG00000160789.24	LMNA	ENSG00000160789.24	LMNA
chr1	156161318	156161423	106	4	0	4	3	1	mixed_decline	ENSG00000196189.14	SEMA4A
chr1	156893711	156893852	142	6	0	6	3	3	mixed_decline	ENSG00000187800.14	PEAR1	ENSG00000187800.14	PEAR1
chr1	156908211	156908291	81	10	10	0	10	0	steep_rise	ENSG00000187800.14	PEAR1	ENSG00000187800.14	PEAR1
chr1	160263398	160263467	70	3	3	0	1	2	mixed_rise	ENSG00000258465.8	ENSG00000258465	ENSG00000132716.19	DCAF8
chr1	161022577	161022684	108	4	4	0	1	3	mixed_rise	ENSG00000270149.5	ENSG00000270149	ENSG00000158769.18	F11R
chr1	161038507	161039040	534	33	33	0	24	9	mixed_rise	ENSG00000215845.11,ENSG00000270149.5	TSTD1,ENSG00000270149	ENSG00000215845.11,ENSG00000270149.5	TSTD1,ENSG00000270149
chr1	161079669	161079915	247	14	0	14	3	11	mixed_decline	ENSG00000143217.9	NECTIN4
chr1	161133943	161134018	76	3	3	0	2	1	mixed_rise			ENSG00000158796.17	DEDD
chr1	162373967	162374123	157	4	4	0	2	2	mixed_rise	ENSG00000171722.13,ENSG00000254706.3	SPATA46,ENSG00000254706
chr1	164576466	164576526	61	7	0	7	0	7	shallow_decline	ENSG00000185630.19	PBX1	ENSG00000185630.19	PBX1
chr1	164576888	164576907	20	3	0	3	0	3	shallow_decline	ENSG00000185630.19	PBX1
chr1	167439330	167439445	116	8	0	8	0	8	shallow_decline	ENSG00000198821.11	CD247
chr1	169427384	169427475	92	4	0	4	3	1	mixed_decline	ENSG00000117477.13	CCDC181	ENSG00000117477.13	CCDC181
chr1	170661577	170661618	42	7	0	7	4	3	mixed_decline			ENSG00000116132.12	PRRX1
chr1	173885746	173885816	71	3	0	3	2	1	mixed_decline	ENSG00000185278.16	ZBTB37
chr1	179591829	179591933	105	5	0	5	0	5	shallow_decline	ENSG00000162782.16	TDRD5	ENSG00000162782.16	TDRD5
chr1	179744085	179744121	37	3	0	3	2	1	mixed_decline	ENSG00000143340.7	FAM163A
chr1	180233285	180233703	419	13	0	13	8	5	mixed_decline	ENSG00000121454.6	LHX4
chr1	181135151	181135263	113	5	5	0	5	0	steep_rise
chr1	181325834	181326024	191	9	0	9	9	0	steep_decline	ENSG00000198216.13	CACNA1E
chr1	182056621	182056816	196	6	0	6	3	3	mixed_decline	ENSG00000179930.6	ZNF648
chr1	182057300	182057376	77	6	0	6	4	2	mixed_decline	ENSG00000179930.6	ZNF648
chr1	182953163	182953252	90	5	0	5	3	2	mixed_decline	ENSG00000157060.16	SHCBP1L	ENSG00000157060.16	SHCBP1L
chr1	183609581	183609677	97	3	0	3	2	1	mixed_decline
chr1	197910570	197910662	93	6	0	6	6	0	steep_decline			ENSG00000143355.16	LHX9
chr1	197917842	197918021	180	4	0	4	2	2	mixed_decline	ENSG00000143355.16	LHX9
chr1	197921614	197921644	31	3	0	3	2	1	mixed_decline	ENSG00000143355.16	LHX9
chr1	200040729	200040908	180	5	0	5	3	2	mixed_decline	ENSG00000116833.14	NR5A2	ENSG00000116833.14	NR5A2
chr1	200042854	200042875	22	3	0	3	1	2	mixed_decline	ENSG00000116833.14	NR5A2	ENSG00000116833.14	NR5A2
chr1	200242765	200242811	47	3	0	3	3	0	steep_decline
chr1	200882426	200882538	113	3	3	0	3	0	steep_rise
chr1	201531344	201531399	56	3	0	3	0	3	shallow_decline	ENSG00000223396.4,ENSG00000224536.2	RPS10P7,CSRP1-AS1
chr1	201540275	201540288	14	3	0	3	2	1	mixed_decline	ENSG00000134369.16,ENSG00000223396.4	NAV1,RPS10P7
chr1	201650075	201650617	543	18	18	0	15	3	mixed_rise	ENSG00000134369.16	NAV1
chr1	202010636	202010666	31	3	3	0	3	0	steep_rise	ENSG00000163435.16	ELF3	ENSG00000163435.16,ENSG00000234678.2,ENSG00000249007.1	ELF3,ELF3-AS1,ENSG00000249007
chr1	202013880	202014002	123	4	4	0	2	2	mixed_rise	ENSG00000163435.16,ENSG00000249007.1	ELF3,ENSG00000249007
chr1	202015249	202015285	37	3	3	0	1	2	mixed_rise	ENSG00000163435.16,ENSG00000249007.1	ELF3,ENSG00000249007
chr1	202318111	202318207	97	4	0	4	1	3	mixed_decline	ENSG00000133067.18	LGR6
chr1	205320501	205320556	56	3	3	0	3	0	steep_rise	ENSG00000163545.11	NUAK2
chr1	205455712	205455736	25	5	0	5	5	0	steep_decline	ENSG00000186007.10,ENSG00000281406.2	LEMD1,BLACAT1	ENSG00000224717.1	LEMD1-DT
chr1	205965075	205965202	128	3	3	0	0	3	shallow_rise
chr1	205988768	205988825	58	6	0	6	6	0	steep_decline	ENSG00000276600.5	RAB7B
chr1	206430066	206430205	140	4	0	4	0	4	shallow_decline	ENSG00000266028.8	SRGAP2
chr1	207027675	207027812	138	6	6	0	6	0	steep_rise	ENSG00000182795.13	C1orf116
chr1	207108815	207108937	123	5	5	0	4	1	mixed_rise	ENSG00000123838.11	C4BPA
chr1	207669344	207669462	119	3	0	3	3	0	steep_decline	ENSG00000197721.17	CR1L	ENSG00000197721.17	CR1L
chr1	207959043	207959525	483	4	4	0	2	2	mixed_rise	ENSG00000284237.1	LINC02767	ENSG00000284237.1	LINC02767
chr1	209231620	209232016	397	7	0	7	3	4	mixed_decline	ENSG00000232537.2	ENSG00000232537	ENSG00000224540.1	TFDP1P1
chr1	213985572	213985705	134	4	0	4	3	1	mixed_decline	ENSG00000117707.16,ENSG00000230461.9,ENSG00000274895.1	PROX1,PROX1-AS1,ENSG00000274895
chr1	214330982	214331034	53	3	0	3	3	0	steep_decline	ENSG00000143499.14	SMYD2
chr1	214470676	214470739	64	3	3	0	2	1	mixed_rise	ENSG00000152104.12	PTPN14
chr1	219927807	219927912	106	4	0	4	3	1	mixed_decline	ENSG00000196660.12	SLC30A10
chr1	220876628	220876918	291	8	0	8	5	3	mixed_decline	ENSG00000257551.1,ENSG00000286231.1	HLX-AS1,ENSG00000286231
chr1	220878801	220879089	289	4	0	4	2	2	mixed_decline	ENSG00000257551.1,ENSG00000286231.1,ENSG00000289142.1	HLX-AS1,ENSG00000286231,ENSG00000289142	ENSG00000136630.13	HLX
chr1	220880117	220880463	347	3	0	3	3	0	steep_decline	ENSG00000136630.13,ENSG00000257551.1,ENSG00000286231.1	HLX,HLX-AS1,ENSG00000286231	ENSG00000136630.13,ENSG00000257551.1,ENSG00000289142.1	HLX,HLX-AS1,ENSG00000289142
chr1	220882307	220882371	65	3	0	3	3	0	steep_decline	ENSG00000136630.13,ENSG00000286231.1	HLX,ENSG00000286231
chr1	220887460	220887552	93	4	4	0	0	4	shallow_rise
chr1	223129411	223129423	13	3	0	3	2	1	mixed_decline	ENSG00000187554.14	TLR5
chr1	223748987	223749137	151	9	0	9	5	4	mixed_decline	ENSG00000162909.18	CAPN2
chr1	224175771	224175824	54	4	0	4	4	0	steep_decline	ENSG00000143753.13	DEGS1	ENSG00000236773.1	ENSG00000236773
chr1	224616524	224616547	24	3	0	3	3	0	steep_decline	ENSG00000143786.8	CNIH3	ENSG00000233384.3	CNIH3-AS2
chr1	225883468	225883517	50	3	3	0	2	1	mixed_rise			ENSG00000196187.12	TMEM63A
chr1	227560902	227561229	328	13	0	13	9	4	mixed_decline	ENSG00000202264.1	RNA5SP77	ENSG00000202264.1	RNA5SP77
chr1	227775476	227775579	104	4	0	4	0	4	shallow_decline	ENSG00000143740.15	SNAP47
chr1	227925313	227925507	195	4	4	0	2	2	mixed_rise	ENSG00000143816.8	WNT9A
chr1	228212430	228212548	119	10	0	10	3	7	mixed_decline	ENSG00000154358.23,ENSG00000162913.10	OBSCN,OBSCN-AS1	ENSG00000154358.23	OBSCN
chr1	228371695	228371729	35	3	3	0	2	1	mixed_rise	ENSG00000154358.23	OBSCN	ENSG00000154358.23	OBSCN
chr1	228464263	228464507	245	5	0	5	3	2	mixed_decline	ENSG00000181201.4	H2BU2P
chr1	230822315	230822500	186	4	0	4	1	3	mixed_decline
chr1	234772515	234772635	121	5	5	0	0	5	shallow_rise	ENSG00000289377.1	ENSG00000289377
chr1	236686863	236686884	22	3	0	3	2	1	mixed_decline	ENSG00000077522.15	ACTN2
chr1	239997619	239998180	562	10	0	10	7	3	mixed_decline
chr1	240093592	240093731	140	7	0	7	7	0	steep_decline	ENSG00000155816.21	FMN2
chr1	241215993	241216068	76	6	6	0	6	0	steep_rise	ENSG00000182901.18	RGS7
chr1	242890528	242890718	191	6	0	6	4	2	mixed_decline	ENSG00000277704.1	ENSG00000277704
chr1	243483711	243483788	78	3	0	3	3	0	steep_decline	ENSG00000054282.16	SDCCAG8
chr1	243917695	243917767	73	4	0	4	3	1	mixed_decline	ENSG00000226828.2	LINC02774
chr1	244828845	244828864	20	4	0	4	1	3	mixed_decline
chr1	246607539	246607640	102	3	0	3	1	2	mixed_decline	ENSG00000162852.14,ENSG00000225300.1	CNST,ENSG00000225300
chr1	246689823	246689978	156	3	3	0	1	2	mixed_rise			ENSG00000235021.1	ENSG00000235021
chr1	246703536	246703555	20	3	3	0	2	1	mixed_rise
chr1	247332809	247332856	48	3	0	3	2	1	mixed_decline	ENSG00000289234.1	ENSG00000289234	ENSG00000162714.13	ZNF496
chr1	247518206	247518424	219	9	0	9	2	7	mixed_decline	ENSG00000169224.13	GCSAML	ENSG00000169224.13	GCSAML
chr1	247857151	247857585	435	14	0	14	10	4	mixed_decline	ENSG00000162722.9	TRIM58	ENSG00000162722.9	TRIM58
chr10	775521	775557	37	3	3	0	2	1	mixed_rise
chr10	3668743	3668789	47	4	4	0	3	1	mixed_rise
chr10	4441156	4441185	30	4	0	4	2	2	mixed_decline	ENSG00000287246.1	ENSG00000287246
chr10	5545855	5545918	64	3	3	0	3	0	steep_rise
chr10	5579616	5579676	61	3	0	3	2	1	mixed_decline
chr10	5632285	5632306	22	3	3	0	1	2	mixed_rise	ENSG00000242147.3	LASTR
chr10	5833002	5833092	91	4	4	0	3	1	mixed_rise	ENSG00000057608.17	GDI2
chr10	6232949	6233018	70	4	0	4	0	4	shallow_decline	ENSG00000170525.21	PFKFB3
chr10	7334063	7334174	112	5	0	5	5	0	steep_decline	ENSG00000198879.13	SFMBT2
chr10	7408667	7408849	183	3	0	3	2	1	mixed_decline	ENSG00000198879.13	SFMBT2	ENSG00000198879.13	SFMBT2
chr10	7666632	7666914	283	4	0	4	4	0	steep_decline	ENSG00000123243.15	ITIH5
chr10	8034065	8034226	162	4	0	4	1	3	mixed_decline
chr10	8049527	8050213	687	16	0	16	13	3	mixed_decline	ENSG00000107485.18	GATA3	ENSG00000232638.1	ENSG00000232638
chr10	8055629	8056251	623	14	0	14	9	5	mixed_decline	ENSG00000107485.18	GATA3
chr10	11869624	11870204	581	16	0	16	5	11	mixed_decline	ENSG00000148426.13,ENSG00000225778.5	PROSER2,PROSER2-AS1	ENSG00000148426.13	PROSER2
chr10	11910539	11910554	16	3	3	0	3	0	steep_rise
chr10	12279394	12279489	96	5	5	0	5	0	steep_rise
chr10	12416567	12416919	353	3	0	3	1	2	mixed_decline	ENSG00000183049.14	CAMK1D
chr10	13684491	13684586	96	4	0	4	1	3	mixed_decline	ENSG00000151474.23	FRMD4A
chr10	14610109	14610160	52	4	0	4	0	4	shallow_decline	ENSG00000065809.14	FAM107B
chr10	14991177	14991227	51	3	3	0	2	1	mixed_rise
chr10	17453898	17454079	182	6	0	6	3	3	mixed_decline	ENSG00000148488.17	ST8SIA6
chr10	22334490	22334755	266	11	0	11	11	0	steep_decline			ENSG00000271981.1	ENSG00000271981
chr10	22335331	22335637	307	8	0	8	3	5	mixed_decline
chr10	22345216	22345423	208	5	0	5	0	5	shallow_decline			ENSG00000077327.16	SPAG6
chr10	22345799	22345870	72	4	0	4	3	1	mixed_decline	ENSG00000077327.16	SPAG6
chr10	22476225	22476256	32	4	0	4	3	1	mixed_decline	ENSG00000285254.2,ENSG00000286810.1	ENSG00000285254,ENSG00000286810	ENSG00000285254.2	ENSG00000285254
chr10	22477588	22477665	78	3	0	3	2	1	mixed_decline	ENSG00000285254.2,ENSG00000286810.1	ENSG00000285254,ENSG00000286810	ENSG00000285254.2	ENSG00000285254
chr10	23173417	23173575	159	4	0	4	3	1	mixed_decline
chr10	23191857	23192051	195	6	0	6	4	2	mixed_decline			ENSG00000168267.7	PTF1A
chr10	26709824	26709980	157	3	0	3	3	0	steep_decline	ENSG00000148459.16	PDSS1
chr10	30028668	30028760	93	4	0	4	3	1	mixed_decline	ENSG00000165757.9	JCAD
chr10	31700504	31700652	149	4	0	4	1	3	mixed_decline	ENSG00000237797.2	MACORIS
chr10	42149983	42150076	94	6	0	6	2	4	mixed_decline			ENSG00000229485.1	KSR1P1
chr10	42753111	42753124	14	3	0	3	3	0	steep_decline	ENSG00000259869.2	ENSG00000259869
chr10	42754173	42754240	68	3	0	3	3	0	steep_decline	ENSG00000259869.2	ENSG00000259869
chr10	43068915	43069003	89	3	0	3	3	0	steep_decline
chr10	43405431	43405549	119	3	3	0	2	1	mixed_rise	ENSG00000169813.17	HNRNPF
chr10	44879605	44879681	77	3	0	3	2	1	mixed_decline	ENSG00000224812.4	TMEM72-AS1	ENSG00000224812.4	TMEM72-AS1
chr10	46911341	46911415	75	3	0	3	0	3	shallow_decline	ENSG00000204179.11	PTPN20	ENSG00000204179.11	PTPN20
chr10	47763282	47763377	96	3	3	0	1	2	mixed_rise	ENSG00000277758.6	ENSG00000277758	ENSG00000277758.6	ENSG00000277758
chr10	48466369	48466483	115	5	0	5	4	1	mixed_decline	ENSG00000128805.15	ARHGAP22
chr10	49610854	49610945	92	5	0	5	4	1	mixed_decline	ENSG00000070748.19,ENSG00000187714.7	CHAT,SLC18A3
chr10	49768594	49768969	376	5	0	5	2	3	mixed_decline
chr10	58326953	58327215	263	7	0	7	5	2	mixed_decline	ENSG00000261076.1	ENSG00000261076	ENSG00000261076.1	ENSG00000261076
chr10	59177041	59177231	191	5	0	5	2	3	mixed_decline	ENSG00000165443.12	PHYHIPL	ENSG00000165443.12	PHYHIPL
chr10	69569284	69569322	39	3	0	3	0	3	shallow_decline
chr10	70500807	70501043	237	5	0	5	3	2	mixed_decline	ENSG00000107719.9	PALD1
chr10	71746429	71746480	52	3	0	3	1	2	mixed_decline	ENSG00000107736.22	CDH23
chr10	72217196	72217241	46	4	4	0	2	2	mixed_rise	ENSG00000166295.9	ANAPC16	ENSG00000138303.18	ASCC1
chr10	75398587	75398733	147	8	0	8	8	0	steep_decline	ENSG00000165655.17,ENSG00000270087.6	ZNF503,ENSG00000270087
chr10	75407664	75407915	252	3	3	0	1	2	mixed_rise	ENSG00000237149.5	ZNF503-AS2	ENSG00000272692.2	ENSG00000272692
chr10	76251618	76251846	229	4	0	4	3	1	mixed_decline	ENSG00000148655.15	LRMDA
chr10	77943105	77943232	128	3	3	0	3	0	steep_rise
chr10	78381306	78381440	135	5	0	5	2	3	mixed_decline	ENSG00000230417.12,ENSG00000282863.1	LINC00595,ENSG00000282863
chr10	79243328	79243385	58	3	0	3	3	0	steep_decline	ENSG00000108175.19	ZMIZ1	ENSG00000108175.19	ZMIZ1
chr10	79243867	79243903	37	3	0	3	0	3	shallow_decline	ENSG00000108175.19	ZMIZ1
chr10	81875358	81875416	59	3	0	3	0	3	shallow_decline	ENSG00000185737.13	NRG3	ENSG00000287358.1	ENSG00000287358
chr10	81875893	81875913	21	3	0	3	2	1	mixed_decline	ENSG00000185737.13	NRG3	ENSG00000185737.13,ENSG00000287358.1	NRG3,ENSG00000287358
chr10	84237602	84237927	326	3	0	3	1	2	mixed_decline	ENSG00000148602.6,ENSG00000148604.15	LRIT1,RGR
chr10	92083911	92084039	129	6	6	0	5	1	mixed_rise	ENSG00000107864.15	CPEB3
chr10	92691896	92692173	278	8	0	8	6	2	mixed_decline	ENSG00000152804.11	HHEX	ENSG00000152804.11	HHEX
chr10	93065960	93066237	278	11	11	0	3	8	mixed_rise	ENSG00000187553.10,ENSG00000285846.1	CYP26C1,ENSG00000285846
chr10	93497462	93497518	57	3	3	0	3	0	steep_rise	ENSG00000138180.16	CEP55
chr10	99232550	99232559	10	3	0	3	1	2	mixed_decline	ENSG00000172987.13	HPSE2
chr10	100519479	100519947	469	10	0	10	6	4	mixed_decline	ENSG00000075826.17,ENSG00000255339.6	SEC31B,ENSG00000255339	ENSG00000075826.17	SEC31B
chr10	100659534	100659608	75	4	0	4	3	1	mixed_decline
chr10	100729616	100729679	64	4	0	4	3	1	mixed_decline
chr10	100735636	100735882	247	3	0	3	3	0	steep_decline	ENSG00000075891.23	PAX2
chr10	101224649	101224757	109	3	0	3	2	1	mixed_decline
chr10	103584565	103584862	298	9	0	9	8	1	steep_decline	ENSG00000107954.11	NEURL1	ENSG00000287419.1	ENSG00000287419
chr10	104638962	104638991	30	3	0	3	1	2	mixed_decline
chr10	108466474	108466698	225	5	0	5	1	4	mixed_decline
chr10	109457238	109457298	61	3	0	3	3	0	steep_decline
chr10	110672561	110672589	29	5	0	5	5	0	steep_decline	ENSG00000203867.8	RBM20
chr10	111078605	111078690	86	4	0	4	4	0	steep_decline	ENSG00000150594.7	ADRA2A
chr10	113469497	113469561	65	3	3	0	3	0	steep_rise
chr10	114180528	114180708	181	4	4	0	2	2	mixed_rise	ENSG00000095627.10	TDRD1
chr10	116609130	116609279	150	3	0	3	2	1	mixed_decline	ENSG00000187021.15	PNLIPRP1
chr10	117134456	117134517	62	5	0	5	2	3	mixed_decline	ENSG00000148704.13	VAX1
chr10	117136497	117136606	110	5	0	5	2	3	mixed_decline	ENSG00000148704.13	VAX1
chr10	117137895	117137992	98	5	0	5	3	2	mixed_decline	ENSG00000148704.13	VAX1
chr10	117541821	117541954	134	5	0	5	4	1	mixed_decline	ENSG00000229847.9	EMX2OS	ENSG00000170370.12	EMX2
chr10	117543303	117543439	137	10	0	10	5	5	mixed_decline	ENSG00000170370.12,ENSG00000229847.9	EMX2,EMX2OS	ENSG00000170370.12,ENSG00000229847.9	EMX2,EMX2OS
chr10	117543828	117543969	142	8	0	8	3	5	mixed_decline	ENSG00000170370.12,ENSG00000229847.9	EMX2,EMX2OS	ENSG00000170370.12,ENSG00000229847.9	EMX2,EMX2OS
chr10	117553256	117553595	340	6	0	6	5	1	mixed_decline
chr10	119533079	119533189	111	3	3	0	3	0	steep_rise	ENSG00000148908.15	RGS10
chr10	122163169	122163567	399	4	0	4	4	0	steep_decline	ENSG00000138162.19	TACC2	ENSG00000138162.19	TACC2
chr10	123134714	123134800	87	3	0	3	3	0	steep_decline			ENSG00000188620.11	HMX3
chr10	123135166	123135240	75	3	0	3	1	2	mixed_decline			ENSG00000188620.11	HMX3
chr10	123137018	123137406	389	9	0	9	6	3	mixed_decline	ENSG00000188620.11	HMX3
chr10	123138338	123138428	91	4	0	4	1	3	mixed_decline	ENSG00000188620.11	HMX3
chr10	123150899	123151166	268	5	0	5	4	1	mixed_decline
chr10	123666395	123666520	126	3	0	3	3	0	steep_decline	ENSG00000154478.4	GPR26
chr10	123972857	123973041	185	5	0	5	4	1	mixed_decline
chr10	124117109	124117162	54	3	0	3	1	2	mixed_decline
chr10	124447290	124447501	212	6	0	6	5	1	mixed_decline	ENSG00000229544.9,ENSG00000271434.3	NKX1-2,ENSG00000271434	ENSG00000271434.3	ENSG00000271434
chr10	124999942	125000099	158	3	0	3	0	3	shallow_decline	ENSG00000175029.17,ENSG00000273599.1	CTBP2,ENSG00000273599
chr10	125009266	125009334	69	3	3	0	2	1	mixed_rise	ENSG00000175029.17	CTBP2
chr10	125152323	125152387	65	4	4	0	3	1	mixed_rise	ENSG00000175029.17	CTBP2
chr10	127971677	127971705	29	4	0	4	0	4	shallow_decline	ENSG00000132334.17	PTPRE
chr10	129045722	129046305	584	10	0	10	1	9	shallow_decline
chr10	129958645	129959244	600	12	0	12	9	3	mixed_decline	ENSG00000108001.16	EBF3
chr10	129959588	129960014	427	6	0	6	5	1	mixed_decline	ENSG00000108001.16	EBF3	ENSG00000108001.16	EBF3
chr10	129963244	129963503	260	4	0	4	1	3	mixed_decline	ENSG00000108001.16	EBF3
chr10	129965178	129965391	214	4	0	4	2	2	mixed_decline	ENSG00000108001.16	EBF3	ENSG00000108001.16	EBF3
chr10	129967766	129967930	165	3	0	3	2	1	mixed_decline	ENSG00000108001.16	EBF3
chr10	131311009	131311063	55	5	0	5	2	3	mixed_decline	ENSG00000176769.9	TCERG1L
chr10	131979989	131980136	148	7	0	7	6	1	steep_decline	ENSG00000176171.12	BNIP3	ENSG00000273521.1	ENSG00000273521
chr10	132409141	132409169	29	3	3	0	2	1	mixed_rise	ENSG00000171813.14	PWWP2B
chr10	132520492	132520556	65	4	0	4	3	1	mixed_decline
chr10	132667818	132667840	23	3	3	0	1	2	mixed_rise	ENSG00000068383.19	INPP5A
chr10	132753546	132753646	101	3	0	3	2	1	mixed_decline	ENSG00000068383.19	INPP5A
chr10	132784218	132784538	321	5	0	5	3	2	mixed_decline	ENSG00000148826.9	NKX6-2
chr10	132784936	132785316	381	14	0	14	9	5	mixed_decline	ENSG00000148826.9	NKX6-2	ENSG00000148826.9	NKX6-2
chr10	133080149	133080164	16	3	0	3	0	3	shallow_decline
chr10	133241285	133241449	165	4	4	0	1	3	mixed_rise	ENSG00000151650.8	VENTX
chr10	133242855	133242914	60	3	0	3	0	3	shallow_decline
chr10	133252003	133252104	102	5	0	5	0	5	shallow_decline
chr10	133446084	133446115	32	3	0	3	1	2	mixed_decline
chr10	133465267	133465579	313	6	0	6	4	2	mixed_decline	ENSG00000214279.13	SCART1	ENSG00000214279.13	SCART1
chr11	279438	279492	55	5	0	5	3	2	mixed_decline	ENSG00000174885.13	NLRP6
chr11	397311	397386	76	5	0	5	0	5	shallow_decline	ENSG00000184363.10	PKP3	ENSG00000184363.10	PKP3
chr11	504281	504412	132	4	0	4	1	3	mixed_decline	ENSG00000023191.17	RNH1	ENSG00000023191.17	RNH1
chr11	532452	532602	151	4	0	4	2	2	mixed_decline	ENSG00000174775.18	HRAS
chr11	556257	556330	74	5	0	5	4	1	mixed_decline	ENSG00000185522.9	LMNTD2	ENSG00000254815.6	LMNTD2-AS1
chr11	614855	615029	175	8	8	0	5	3	mixed_rise	ENSG00000185507.21	IRF7	ENSG00000185507.21	IRF7
chr11	636954	637036	83	5	0	5	5	0	steep_decline			ENSG00000069696.7	DRD4
chr11	710964	711079	116	3	0	3	0	3	shallow_decline	ENSG00000177106.17,ENSG00000269915.1	EPS8L2,ENSG00000269915
chr11	720491	720869	379	22	0	22	16	6	mixed_decline	ENSG00000177106.17,ENSG00000269915.1	EPS8L2,ENSG00000269915	ENSG00000177106.17	EPS8L2
chr11	726291	726713	423	7	0	7	6	1	steep_decline	ENSG00000177106.17,ENSG00000269915.1	EPS8L2,ENSG00000269915	ENSG00000177106.17	EPS8L2
chr11	1310188	1310213	26	3	0	3	3	0	steep_decline	ENSG00000255153.1	TOLLIP-DT	ENSG00000078902.16	TOLLIP
chr11	1337346	1337489	144	3	0	3	2	1	mixed_decline			ENSG00000287935.1	ENSG00000287935
chr11	1554164	1554378	215	3	3	0	2	1	mixed_rise	ENSG00000184545.11	DUSP8
chr11	1689725	1689828	104	5	5	0	4	1	mixed_rise
chr11	1746640	1746746	107	4	0	4	0	4	shallow_decline	ENSG00000244242.2,ENSG00000250644.3	IFITM10,ENSG00000250644
chr11	1748555	1748891	337	4	0	4	3	1	mixed_decline	ENSG00000244242.2,ENSG00000250644.3	IFITM10,ENSG00000250644
chr11	2010804	2010863	60	3	0	3	0	3	shallow_decline
chr11	2094586	2094613	28	3	3	0	2	1	mixed_rise
chr11	2270272	2270567	296	5	0	5	4	1	mixed_decline	ENSG00000183734.5	ASCL2
chr11	2336459	2336502	44	4	4	0	3	1	mixed_rise	ENSG00000236264.5,ENSG00000238184.1	RPL26P30,CD81-AS1	ENSG00000236264.5	RPL26P30
chr11	2781837	2781901	65	4	0	4	3	1	mixed_decline	ENSG00000053918.18	KCNQ1
chr11	2804983	2805211	229	3	0	3	1	2	mixed_decline	ENSG00000053918.18	KCNQ1
chr11	2909657	2909861	205	4	0	4	2	2	mixed_decline	ENSG00000110628.16	SLC22A18
chr11	3477024	3477231	208	5	5	0	0	5	shallow_rise	ENSG00000254757.1,ENSG00000284605.1,ENSG00000287906.1	ENSG00000254757,ENPP7P15,ENSG00000287906	ENSG00000287906.1	ENSG00000287906
chr11	6497298	6497342	45	4	0	4	0	4	shallow_decline	ENSG00000179532.13,ENSG00000283977.1	DNHD1,ENSG00000283977	ENSG00000179532.13	DNHD1
chr11	7252682	7252848	167	3	0	3	1	2	mixed_decline	ENSG00000170743.17	SYT9
chr11	8715641	8715746	106	3	0	3	0	3	shallow_decline	ENSG00000166444.19	DENND2B
chr11	9107471	9107488	18	3	3	0	2	1	mixed_rise	ENSG00000175356.14	SCUBE2
chr11	9392334	9392464	131	6	6	0	5	1	mixed_rise	ENSG00000205339.10	IPO7
chr11	14890783	14890840	58	5	5	0	1	4	mixed_rise	ENSG00000186104.11	CYP2R1	ENSG00000186104.11	CYP2R1
chr11	14974341	14974383	43	3	0	3	1	2	mixed_decline	ENSG00000175868.14	CALCB	ENSG00000110680.13	CALCA
chr11	17475970	17476137	168	6	0	6	4	2	mixed_decline	ENSG00000006071.16	ABCC8	ENSG00000287898.1	ENSG00000287898
chr11	17735979	17736174	196	8	0	8	1	7	shallow_decline	ENSG00000129159.9	KCNC1
chr11	18535907	18536049	143	4	4	0	4	0	steep_rise	ENSG00000151116.17	UEVLD
chr11	20160661	20160692	32	5	0	5	5	0	steep_decline			ENSG00000109851.7	DBX1
chr11	20163496	20163532	37	3	0	3	2	1	mixed_decline
chr11	20597217	20597480	264	3	0	3	1	2	mixed_decline			ENSG00000286382.1	ENSG00000286382
chr11	30016280	30016300	21	3	0	3	1	2	mixed_decline	ENSG00000182255.7	KCNA4
chr11	30584458	30584653	196	3	0	3	3	0	steep_decline	ENSG00000066382.17,ENSG00000254489.3	MPPED2,MPPED2-AS1	ENSG00000066382.17	MPPED2
chr11	31805191	31805553	363	6	0	6	5	1	mixed_decline	ENSG00000007372.25	PAX6	ENSG00000007372.25	PAX6
chr11	31810077	31810376	300	12	0	12	9	3	mixed_decline	ENSG00000007372.25	PAX6	ENSG00000007372.25,ENSG00000281880.2	PAX6,PAUPAR
chr11	31815970	31816206	237	10	0	10	8	2	mixed_decline	ENSG00000007372.25,ENSG00000281880.2,ENSG00000285283.1	PAX6,PAUPAR,ENSG00000285283	ENSG00000007372.25,ENSG00000281880.2,ENSG00000285283.1	PAX6,PAUPAR,ENSG00000285283
chr11	31825621	31825819	199	4	0	4	1	3	mixed_decline	ENSG00000281880.2,ENSG00000285283.1	PAUPAR,ENSG00000285283	ENSG00000281880.2	PAUPAR
chr11	31826147	31826497	351	5	0	5	4	1	mixed_decline	ENSG00000281880.2,ENSG00000285283.1	PAUPAR,ENSG00000285283	ENSG00000281880.2	PAUPAR
chr11	34685414	34685505	92	3	3	0	3	0	steep_rise
chr11	43581475	43581514	40	3	0	3	0	3	shallow_decline	ENSG00000199077.3,ENSG00000283217.1,ENSG00000283341.3	MIR129-2,ENSG00000283217,ENSG00000283341
chr11	44304754	44304967	214	6	0	6	5	1	mixed_decline	ENSG00000052850.8	ALX4
chr11	44316171	44316216	46	4	0	4	0	4	shallow_decline
chr11	44520108	44520750	643	11	0	11	4	7	mixed_decline
chr11	44597166	44597175	10	3	3	0	0	3	shallow_rise	ENSG00000085117.12	CD82
chr11	46295922	46295934	13	3	0	3	2	1	mixed_decline	ENSG00000157613.11	CREB3L1
chr11	46542503	46542756	254	5	5	0	5	0	steep_rise	ENSG00000110497.15	AMBRA1
chr11	46937772	46937884	113	3	3	0	2	1	mixed_rise	ENSG00000149179.14	C11orf49
chr11	47566240	47566304	65	3	3	0	0	3	shallow_rise	ENSG00000110536.14,ENSG00000213619.11	PTPMT1,NDUFS3	ENSG00000149187.19	CELF1
chr11	47590237	47590367	131	19	0	19	18	1	steep_decline	ENSG00000172247.4	C1QTNF4
chr11	48110463	48110481	19	3	3	0	2	1	mixed_rise	ENSG00000149177.14	PTPRJ
chr11	49892098	49892185	88	3	0	3	2	1	mixed_decline
chr11	50267977	50268001	25	3	0	3	1	2	mixed_decline	ENSG00000255042.4	SEPTIN7P11	ENSG00000255500.2	ENSG00000255500
chr11	57324201	57324260	60	3	0	3	2	1	mixed_decline	ENSG00000149115.14	TNKS1BP1	ENSG00000149115.14,ENSG00000254662.1	TNKS1BP1,ENSG00000254662
chr11	58674666	58674832	167	4	0	4	1	3	mixed_decline	ENSG00000149124.11	GLYAT
chr11	61529971	61530091	121	4	4	0	0	4	shallow_rise	ENSG00000011347.10	SYT7
chr11	61555395	61555540	146	3	3	0	2	1	mixed_rise	ENSG00000011347.10	SYT7
chr11	61718823	61718983	161	6	0	6	4	2	mixed_decline	ENSG00000134780.10	DAGLA
chr11	62536725	62537047	323	6	0	6	2	4	mixed_decline	ENSG00000124942.14	AHNAK	ENSG00000124942.14,ENSG00000250659.2	AHNAK,ENSG00000250659
chr11	62602676	62602880	205	4	0	4	1	3	mixed_decline	ENSG00000149499.12	EML3	ENSG00000149480.7	MTA2
chr11	62926105	62926150	46	3	3	0	3	0	steep_rise
chr11	63812940	63812983	44	3	0	3	0	3	shallow_decline			ENSG00000168005.9	SPINDOC
chr11	63999625	63999762	138	3	0	3	2	1	mixed_decline	ENSG00000133315.12,ENSG00000167770.13	MACROD1,OTUB1	ENSG00000133315.12,ENSG00000167770.13	MACROD1,OTUB1
chr11	64000414	64000447	34	5	0	5	5	0	steep_decline	ENSG00000133315.12,ENSG00000167770.13	MACROD1,OTUB1	ENSG00000133315.12,ENSG00000167770.13	MACROD1,OTUB1
chr11	64000971	64001179	209	12	0	12	4	8	mixed_decline	ENSG00000133315.12,ENSG00000167770.13	MACROD1,OTUB1	ENSG00000133315.12,ENSG00000167770.13	MACROD1,OTUB1
chr11	64089135	64089226	92	6	6	0	6	0	steep_rise	ENSG00000126500.4,ENSG00000133315.12,ENSG00000256824.1	FLRT1,MACROD1,ENSG00000256824
chr11	64167051	64167066	16	3	3	0	1	2	mixed_rise			ENSG00000133315.12	MACROD1
chr11	64555836	64555985	150	3	3	0	0	3	shallow_rise	ENSG00000168065.16	SLC22A11	ENSG00000168065.16	SLC22A11
chr11	64971060	64971093	34	3	3	0	3	0	steep_rise	ENSG00000168070.12	MAJIN
chr11	65116692	65116976	285	6	6	0	3	3	mixed_rise	ENSG00000174276.7	ZNHIT2	ENSG00000255173.1,ENSG00000278952.1	ENSG00000255173,ENSG00000278952
chr11	65211498	65211576	79	3	0	3	2	1	mixed_decline	ENSG00000014216.16	CAPN1
chr11	65321095	65321169	75	4	0	4	1	3	mixed_decline	ENSG00000149798.5,ENSG00000285816.1	CDC42EP2,ENSG00000285816
chr11	65551191	65551300	110	6	6	0	6	0	steep_rise	ENSG00000168056.18	LTBP3	ENSG00000168056.18	LTBP3
chr11	65552277	65552320	44	3	3	0	2	1	mixed_rise	ENSG00000168056.18	LTBP3	ENSG00000168056.18	LTBP3
chr11	65557648	65557688	41	3	0	3	1	2	mixed_decline	ENSG00000168056.18	LTBP3
chr11	65584924	65585524	601	19	0	19	9	10	mixed_decline	ENSG00000173442.13	EHBP1L1
chr11	65872244	65872401	158	5	0	5	5	0	steep_decline	ENSG00000172638.13	EFEMP2	ENSG00000172638.13	EFEMP2
chr11	66728790	66728914	125	3	0	3	3	0	steep_decline	ENSG00000173898.15	SPTBN2
chr11	67438826	67438872	47	4	4	0	3	1	mixed_rise	ENSG00000172725.14	CORO1B	ENSG00000213402.3	PTPRCAP
chr11	67444197	67444346	150	3	3	0	2	1	mixed_rise			ENSG00000172725.14	CORO1B
chr11	67506922	67506949	28	3	3	0	3	0	steep_rise	ENSG00000167797.8	CDK2AP2	ENSG00000110697.13,ENSG00000289343.1	PITPNM1,ENSG00000289343
chr11	67614128	67614358	231	4	4	0	1	3	mixed_rise	ENSG00000231793.6	DOC2GP	ENSG00000231793.6	DOC2GP
chr11	67727157	67727207	51	4	4	0	4	0	steep_rise
chr11	67978845	67978899	55	4	4	0	1	3	mixed_rise
chr11	67991158	67991422	265	3	0	3	1	2	mixed_decline	ENSG00000110057.8	UNC93B1
chr11	68014008	68014126	119	5	5	0	4	1	mixed_rise	ENSG00000006534.17	ALDH3B1	ENSG00000006534.17	ALDH3B1
chr11	68107019	68107081	63	3	3	0	3	0	steep_rise	ENSG00000110721.12	CHKA
chr11	68812881	68812945	65	3	0	3	2	1	mixed_decline	ENSG00000110090.13	CPT1A
chr11	68891368	68891490	123	5	0	5	5	0	steep_decline	ENSG00000197345.13	MRPL21
chr11	69166510	69166625	116	3	3	0	2	1	mixed_rise	ENSG00000261070.1	ENSG00000261070
chr11	69288200	69288782	583	8	8	0	7	1	steep_rise
chr11	69654892	69655050	159	3	3	0	3	0	steep_rise	ENSG00000149716.13	LTO1
chr11	69818720	69818999	280	4	0	4	3	1	mixed_decline	ENSG00000186895.4	FGF3	ENSG00000186895.4	FGF3
chr11	69868594	69868636	43	3	0	3	1	2	mixed_decline
chr11	69891657	69891725	69	5	0	5	4	1	mixed_decline
chr11	70240654	70240696	43	3	0	3	2	1	mixed_decline
chr11	70443745	70443887	143	4	0	4	1	3	mixed_decline
chr11	70522920	70523134	215	4	4	0	4	0	steep_rise	ENSG00000162105.21	SHANK2
chr11	70662035	70662388	354	5	0	5	4	1	mixed_decline	ENSG00000162105.21	SHANK2	ENSG00000162105.21	SHANK2
chr11	70826578	70826830	253	4	0	4	2	2	mixed_decline	ENSG00000162105.21	SHANK2	ENSG00000162105.21	SHANK2
chr11	71140575	71140815	241	6	6	0	2	4	mixed_rise	ENSG00000162105.21	SHANK2
chr11	71421668	71421776	109	4	4	0	2	2	mixed_rise	ENSG00000172900.12	ACTE1P
chr11	71607765	71607862	98	4	0	4	1	3	mixed_decline	ENSG00000255562.2	UNC93B6
chr11	71635990	71636081	92	3	0	3	2	1	mixed_decline
chr11	71745604	71746200	597	10	10	0	5	5	mixed_rise	ENSG00000248671.9,ENSG00000255319.5,ENSG00000285933.1	ALG1L9P,ENPP7P8,ENSG00000285933
chr11	72243792	72243964	173	6	0	6	3	3	mixed_decline	ENSG00000165462.5	PHOX2A
chr11	72244478	72244546	69	4	0	4	2	2	mixed_decline	ENSG00000165462.5	PHOX2A	ENSG00000165462.5	PHOX2A
chr11	72584544	72584693	150	6	6	0	4	2	mixed_rise	ENSG00000186642.16,ENSG00000256633.1	PDE2A,PDE2A-AS2	ENSG00000186642.16,ENSG00000256633.1	PDE2A,PDE2A-AS2
chr11	72590453	72590492	40	5	5	0	0	5	shallow_rise	ENSG00000186642.16	PDE2A	ENSG00000186642.16	PDE2A
chr11	72752115	72752287	173	3	3	0	2	1	mixed_rise	ENSG00000186635.15	ARAP1
chr11	76241669	76241741	73	3	0	3	2	1	mixed_decline
chr11	77039757	77040009	253	19	0	19	14	5	mixed_decline	ENSG00000198488.10	B3GNT6
chr11	77040323	77040476	154	4	0	4	4	0	steep_decline	ENSG00000198488.10	B3GNT6
chr11	78823261	78823336	76	5	5	0	5	0	steep_rise	ENSG00000149256.16	TENM4
chr11	87005052	87005122	71	5	5	0	0	5	shallow_rise	ENSG00000246523.9	FZD4-DT
chr11	89491503	89491569	67	7	0	7	7	0	steep_decline	ENSG00000086991.13	NOX4	ENSG00000086991.13	NOX4
chr11	93742346	93742377	32	3	3	0	1	2	mixed_rise	ENSG00000166012.17,ENSG00000182919.15,ENSG00000284057.1	TAF1D,C11orf54,ENSG00000284057	ENSG00000166012.17	TAF1D
chr11	94545314	94545430	117	4	0	4	2	2	mixed_decline	ENSG00000134627.12,ENSG00000196371.4,ENSG00000255929.5	PIWIL4,FUT4,PIWIL4-AS1
chr11	95037790	95037837	48	6	0	6	0	6	shallow_decline	ENSG00000256779.2	ENSG00000256779	ENSG00000256779.2	ENSG00000256779
chr11	101127643	101127748	106	4	0	4	0	4	shallow_decline	ENSG00000082175.16	PGR	ENSG00000082175.16,ENSG00000282728.1	PGR,PGR-AS1
chr11	110130817	110130875	59	3	0	3	0	3	shallow_decline	ENSG00000137710.17,ENSG00000149289.11	RDX,ZC3H12C	ENSG00000149289.11	ZC3H12C
chr11	111919301	111919430	130	4	4	0	3	1	mixed_rise	ENSG00000109846.9,ENSG00000149300.10,ENSG00000254445.1	CRYAB,C11orf52,HSPB2-C11orf52
chr11	112963388	112963614	227	5	0	5	3	2	mixed_decline	ENSG00000149294.17,ENSG00000247416.5	NCAM1,ENSG00000247416	ENSG00000247416.5	ENSG00000247416
chr11	114074700	114074820	121	9	0	9	8	1	steep_decline	ENSG00000109906.15	ZBTB16
chr11	115959321	115959713	393	6	0	6	3	3	mixed_decline
chr11	117185250	117185301	52	3	3	0	0	3	shallow_rise	ENSG00000149577.16	SIDT2	ENSG00000149577.16	SIDT2
chr11	119335933	119336000	68	6	0	6	3	3	mixed_decline	ENSG00000173456.5	RNF26
chr11	120062184	120062394	211	3	0	3	1	2	mixed_decline
chr11	122977606	122977829	224	4	0	4	2	2	mixed_decline	ENSG00000188909.5	BSX
chr11	123159288	123159327	40	3	3	0	3	0	steep_rise	ENSG00000166250.12	CLMP
chr11	124746129	124746171	43	3	3	0	3	0	steep_rise	ENSG00000154146.13,ENSG00000255045.1	NRGN,ENSG00000255045
chr11	124877692	124877729	38	4	0	4	1	3	mixed_decline	ENSG00000154134.15	ROBO3	ENSG00000154134.15	ROBO3
chr11	124896219	124896313	95	4	0	4	4	0	steep_decline	ENSG00000154133.15	ROBO4	ENSG00000154133.15	ROBO4
chr11	125904487	125904523	37	3	0	3	1	2	mixed_decline	ENSG00000109832.14,ENSG00000255027.2	DDX25,ENSG00000255027	ENSG00000109832.14,ENSG00000110060.9	DDX25,PUS3
chr11	126135622	126135659	38	3	0	3	3	0	steep_decline
chr11	126475248	126475527	280	4	0	4	1	3	mixed_decline	ENSG00000149571.12	KIRREL3
chr11	128549388	128549615	228	12	0	12	7	5	mixed_decline	ENSG00000134954.14	ETS1
chr11	128565943	128566088	146	3	0	3	3	0	steep_decline	ENSG00000134954.14	ETS1
chr11	128685388	128685407	20	3	3	0	3	0	steep_rise	ENSG00000245008.4	ENSG00000245008	ENSG00000151702.17	FLI1
chr11	129374366	129374547	182	4	0	4	1	3	mixed_decline			ENSG00000043039.7	BARX2
chr11	131910700	131910972	273	7	0	7	4	3	mixed_decline	ENSG00000182667.15	NTM	ENSG00000182667.15	NTM
chr11	132943998	132944066	69	4	0	4	3	1	mixed_decline	ENSG00000183715.14	OPCML	ENSG00000183715.14	OPCML
chr11	134124864	134125101	238	7	0	7	4	3	mixed_decline	ENSG00000166086.13	JAM3	ENSG00000166086.13,ENSG00000254481.1	JAM3,PTP4A2P2
chr11	134361608	134361715	108	4	0	4	0	4	shallow_decline	ENSG00000149328.15	GLB1L2
chr12	66801	66986	186	4	0	4	2	2	mixed_decline	ENSG00000120645.12	IQSEC3
chr12	643979	644034	56	4	4	0	0	4	shallow_rise	ENSG00000171840.13,ENSG00000177406.5	NINJ2,NINJ2-AS1	ENSG00000171840.13	NINJ2
chr12	690522	690621	100	3	0	3	2	1	mixed_decline
chr12	757765	757928	164	3	3	0	2	1	mixed_rise	ENSG00000060237.19	WNK1
chr12	3032777	3033048	272	5	0	5	1	4	mixed_decline	ENSG00000197905.10	TEAD4
chr12	3200350	3200493	144	8	8	0	6	2	mixed_rise	ENSG00000011105.14	TSPAN9	ENSG00000011105.14	TSPAN9
chr12	4164734	4164745	12	3	0	3	1	2	mixed_decline
chr12	4911612	4911629	18	3	0	3	1	2	mixed_decline	ENSG00000111262.6,ENSG00000256654.4	KCNA1,ENSG00000256654	ENSG00000111262.6	KCNA1
chr12	5888110	5888219	110	4	4	0	4	0	steep_rise	ENSG00000047617.17	ANO2
chr12	6963262	6963303	42	3	3	0	3	0	steep_rise	ENSG00000257084.1	MIR200CHG	ENSG00000207708.1,ENSG00000207713.3,ENSG00000271969.1	MIR141,MIR200C,ENSG00000271969
chr12	7128260	7128376	117	3	0	3	0	3	shallow_decline	ENSG00000139194.8	RBP5	ENSG00000139182.15	CLSTN3
chr12	7872790	7872856	67	3	0	3	2	1	mixed_decline	ENSG00000173262.12	SLC2A14	ENSG00000173262.12	SLC2A14
chr12	8168002	8168100	99	3	0	3	3	0	steep_decline	ENSG00000196946.11,ENSG00000284393.1	ZNF705A,ENSG00000284393	ENSG00000196946.11	ZNF705A
chr12	10098831	10098973	143	4	0	4	4	0	steep_decline	ENSG00000150048.10	CLEC1A	ENSG00000150048.10	CLEC1A
chr12	11500579	11500601	23	3	0	3	3	0	steep_decline	ENSG00000121335.12,ENSG00000278654.1	PRB2,ENSG00000278654
chr12	12883927	12884004	78	5	5	0	3	2	mixed_rise
chr12	12900663	12900689	27	3	3	0	3	0	steep_rise	ENSG00000013588.9	GPRC5A
chr12	13377104	13377211	108	3	3	0	1	2	mixed_rise	ENSG00000180861.9	LINC01559	ENSG00000180861.9	LINC01559
chr12	24902967	24903312	346	19	0	19	13	6	mixed_decline	ENSG00000060982.15,ENSG00000278969.1	BCAT1,ENSG00000278969	ENSG00000060982.15	BCAT1
chr12	27012929	27012993	65	3	3	0	3	0	steep_rise	ENSG00000064115.11	TM7SF3
chr12	27974490	27974525	36	3	0	3	2	1	mixed_decline			ENSG00000087494.16	PTHLH
chr12	29629041	29629147	107	3	3	0	3	0	steep_rise	ENSG00000133687.16	TMTC1
chr12	29783421	29783993	573	6	0	6	3	3	mixed_decline	ENSG00000133687.16	TMTC1	ENSG00000133687.16	TMTC1
chr12	30201367	30201589	223	5	0	5	2	3	mixed_decline	ENSG00000257262.1	ENSG00000257262
chr12	30823067	30823211	145	6	6	0	4	2	mixed_rise	ENSG00000110888.19,ENSG00000285517.1	CAPRIN2,ENSG00000285517
chr12	33439209	33439385	177	4	0	4	3	1	mixed_decline	ENSG00000110975.8	SYT10
chr12	34342063	34342281	219	3	0	3	0	3	shallow_decline
chr12	34345294	34345305	12	3	0	3	2	1	mixed_decline
chr12	43551106	43551133	28	3	0	3	2	1	mixed_decline	ENSG00000173157.18	ADAMTS20
chr12	43551611	43551653	43	3	0	3	2	1	mixed_decline	ENSG00000173157.18	ADAMTS20
chr12	43551989	43552020	32	4	0	4	2	2	mixed_decline	ENSG00000173157.18	ADAMTS20	ENSG00000173157.18	ADAMTS20
chr12	43552330	43552371	42	3	0	3	3	0	steep_decline			ENSG00000173157.18	ADAMTS20
chr12	47802074	47802209	136	6	0	6	3	3	mixed_decline	ENSG00000061273.18	HDAC7
chr12	48005418	48005563	146	6	0	6	5	1	mixed_decline	ENSG00000258203.5	ENSG00000258203	ENSG00000139219.19	COL2A1
chr12	48904219	48904293	75	3	0	3	2	1	mixed_decline	ENSG00000139537.11,ENSG00000272822.2	CCDC65,ENSG00000272822	ENSG00000239617.1	RPL32P27
chr12	49091287	49091354	68	3	3	0	1	2	mixed_rise	ENSG00000139549.4,ENSG00000257346.1	DHH,ENSG00000257346	ENSG00000257346.1	ENSG00000257346
chr12	49295645	49295681	37	6	6	0	0	6	shallow_rise	ENSG00000135406.14,ENSG00000258334.1	PRPH,TROAP-AS1	ENSG00000135406.14	PRPH
chr12	49341987	49342061	75	5	0	5	4	1	mixed_decline
chr12	49539477	49539486	10	3	0	3	3	0	steep_decline	ENSG00000135519.8	KCNH3	ENSG00000135519.8,ENSG00000287537.1	KCNH3,ENSG00000287537
chr12	49904127	49904191	65	7	0	7	3	4	mixed_decline	ENSG00000135472.9,ENSG00000257771.6	FAIM2,LINC02395	ENSG00000135472.9	FAIM2
chr12	50223803	50223911	109	7	7	0	3	4	mixed_rise	ENSG00000050405.14,ENSG00000257256.1	LIMA1,ENSG00000257256	ENSG00000050405.14	LIMA1
chr12	51820212	51821230	1019	43	43	0	16	27	mixed_rise	ENSG00000260473.2,ENSG00000261308.4	ENSG00000260473,FIGNL2
chr12	51821492	51821631	140	18	18	0	18	0	steep_rise	ENSG00000260473.2,ENSG00000261308.4	ENSG00000260473,FIGNL2	ENSG00000260473.2	ENSG00000260473
chr12	51913114	51913142	29	4	0	4	3	1	mixed_decline	ENSG00000139567.13	ACVRL1
chr12	51917986	51918117	132	3	0	3	3	0	steep_decline	ENSG00000139567.13	ACVRL1
chr12	52007241	52007351	111	3	0	3	2	1	mixed_decline	ENSG00000161835.11	TAMALIN	ENSG00000161835.11	TAMALIN
chr12	52079876	52079993	118	3	0	3	0	3	shallow_decline	ENSG00000257663.1,ENSG00000284791.2	ENSG00000257663,SMIM41
chr12	52096230	52096352	123	4	0	4	2	2	mixed_decline	ENSG00000257542.5,ENSG00000257989.1,ENSG00000284791.2	OR7E47P,ENSG00000257989,SMIM41
chr12	52147274	52147317	44	3	3	0	0	3	shallow_rise
chr12	52250404	52250490	87	4	0	4	3	1	mixed_decline	ENSG00000135477.11,ENSG00000135480.17,ENSG00000170442.12	KRT87P,KRT7,KRT86
chr12	52601248	52601446	199	4	0	4	2	2	mixed_decline	ENSG00000170486.11	KRT72	ENSG00000170486.11,ENSG00000257495.5	KRT72,KRT73-AS1
chr12	52948711	52948812	102	5	5	0	4	1	mixed_rise	ENSG00000170421.13	KRT8	ENSG00000111057.11	KRT18
chr12	53054148	53054383	236	9	9	0	8	1	steep_rise	ENSG00000111077.18,ENSG00000257337.8	TNS2,ENSG00000257337
chr12	53054697	53054945	249	6	6	0	3	3	mixed_rise	ENSG00000111077.18	TNS2	ENSG00000257337.8,ENSG00000278108.1	ENSG00000257337,MIR6757
chr12	53234357	53234444	88	3	0	3	0	3	shallow_decline			ENSG00000172819.17	RARG
chr12	53935713	53935822	110	3	0	3	2	1	mixed_decline	ENSG00000249641.2	HOXC13-AS
chr12	53938974	53939230	257	4	0	4	2	2	mixed_decline	ENSG00000123364.5,ENSG00000249641.2	HOXC13,HOXC13-AS
chr12	53939516	53939665	150	3	0	3	2	1	mixed_decline	ENSG00000123364.5,ENSG00000249641.2	HOXC13,HOXC13-AS	ENSG00000249641.2	HOXC13-AS
chr12	53945044	53945056	13	3	0	3	1	2	mixed_decline	ENSG00000123364.5	HOXC13
chr12	53960975	53961032	58	4	0	4	3	1	mixed_decline
chr12	53973592	53973722	131	6	0	6	5	1	mixed_decline	ENSG00000123388.4,ENSG00000228630.5	HOXC11,HOTAIR
chr12	53985291	53985298	8	3	0	3	2	1	mixed_decline	ENSG00000180818.5,ENSG00000251151.2	HOXC10,HOXC-AS3	ENSG00000180818.5,ENSG00000251151.2,ENSG00000273049.1	HOXC10,HOXC-AS3,ENSG00000273049
chr12	53994431	53994550	120	7	0	7	3	4	mixed_decline	ENSG00000197757.8,ENSG00000250133.2,ENSG00000273049.1	HOXC6,HOXC-AS2,ENSG00000273049	ENSG00000180806.5,ENSG00000197757.8	HOXC9,HOXC6
chr12	54000406	54000492	87	7	0	7	5	2	mixed_decline	ENSG00000180806.5,ENSG00000197757.8,ENSG00000273049.1	HOXC9,HOXC6,ENSG00000273049	ENSG00000250451.5	HOXC-AS1
chr12	54018678	54018717	40	3	0	3	0	3	shallow_decline	ENSG00000197757.8,ENSG00000198353.8,ENSG00000273046.1,ENSG00000273049.1	HOXC6,HOXC4,ENSG00000273046,ENSG00000273049	ENSG00000260597.1	ENSG00000260597
chr12	54047525	54047574	50	4	0	4	1	3	mixed_decline	ENSG00000198353.8	HOXC4
chr12	54106378	54106473	96	6	0	6	4	2	mixed_decline	ENSG00000248265.2,ENSG00000250432.5	FLJ12825,FAM242C	ENSG00000248265.2	FLJ12825
chr12	54391418	54391554	137	5	5	0	2	3	mixed_rise	ENSG00000258086.1,ENSG00000258137.6	ENSG00000258086,ENSG00000258137	ENSG00000161642.18,ENSG00000258137.6	ZNF385A,ENSG00000258137
chr12	55930601	55930656	56	3	3	0	2	1	mixed_rise	ENSG00000065357.20,ENSG00000170473.17	DGKA,PYM1	ENSG00000065357.20	DGKA
chr12	56015310	56015467	158	6	6	0	1	5	mixed_rise	ENSG00000123411.15	IKZF4
chr12	56685621	56685692	72	4	4	0	0	4	shallow_rise	ENSG00000110958.16	PTGES3
chr12	56780629	56780687	59	5	5	0	5	0	steep_rise	ENSG00000025423.11	HSD17B6
chr12	57475506	57475547	42	3	0	3	3	0	steep_decline	ENSG00000123329.20,ENSG00000166986.15	ARHGAP9,MARS1	ENSG00000123329.20	ARHGAP9
chr12	63150623	63151004	382	6	0	6	3	3	mixed_decline	ENSG00000166148.4	AVPR1A	ENSG00000166148.4,ENSG00000279444.1	AVPR1A,ENSG00000279444
chr12	65729262	65729513	252	7	0	7	3	4	mixed_decline
chr12	68931677	68931802	126	4	4	0	4	0	steep_rise	ENSG00000135678.12	CPM
chr12	70722093	70722197	105	4	0	4	4	0	steep_decline	ENSG00000153233.13	PTPRR
chr12	75207551	75207705	155	5	0	5	4	1	mixed_decline	ENSG00000166006.14	KCNC2
chr12	76091760	76091996	237	3	3	0	3	0	steep_rise
chr12	77023980	77024027	48	4	0	4	1	3	mixed_decline	ENSG00000165891.16	E2F7
chr12	77421105	77421153	49	3	3	0	2	1	mixed_rise	ENSG00000067798.16	NAV3
chr12	85279547	85279576	30	3	0	3	1	2	mixed_decline			ENSG00000180318.4	ALX1
chr12	85280719	85280898	180	3	0	3	2	1	mixed_decline	ENSG00000180318.4	ALX1
chr12	98894445	98894650	206	3	0	3	1	2	mixed_decline	ENSG00000185046.20	ANKS1B	ENSG00000185046.20	ANKS1B
chr12	101882269	101882357	89	3	3	0	1	2	mixed_rise	ENSG00000136048.14	DRAM1
chr12	103302261	103302417	157	3	0	3	2	1	mixed_decline	ENSG00000179088.16	C12orf42
chr12	103494786	103494862	77	3	0	3	3	0	steep_decline	ENSG00000179088.16	C12orf42
chr12	106110351	106110398	48	3	3	0	1	2	mixed_rise	ENSG00000074590.14	NUAK1
chr12	107645781	107645996	216	8	0	8	8	0	steep_decline	ENSG00000151136.15	BTBD11
chr12	109606730	109606858	129	4	0	4	4	0	steep_decline
chr12	110004381	110004476	96	3	3	0	1	2	mixed_rise	ENSG00000076513.17	ANKRD13A
chr12	111778401	111778477	77	3	3	0	3	0	steep_rise	ENSG00000111275.13,ENSG00000257767.3	ALDH2,ENSG00000257767
chr12	112575618	112575633	16	3	0	3	1	2	mixed_decline	ENSG00000089169.15	RPH3A
chr12	113093509	113093634	126	4	0	4	3	1	mixed_decline	ENSG00000135144.8	DTX1	ENSG00000135144.8	DTX1
chr12	113468435	113468456	22	3	0	3	2	1	mixed_decline	ENSG00000089116.4	LHX5
chr12	113479720	113480147	428	10	0	10	7	3	mixed_decline	ENSG00000257935.3	LHX5-AS1
chr12	113649537	113649568	32	3	0	3	1	2	mixed_decline	ENSG00000249550.8	LINC01234
chr12	114403260	114403305	46	4	0	4	4	0	steep_decline	ENSG00000089225.20	TBX5
chr12	114405419	114405457	39	3	0	3	3	0	steep_decline	ENSG00000089225.20	TBX5	ENSG00000089225.20	TBX5
chr12	114447380	114447550	171	3	0	3	1	2	mixed_decline	ENSG00000289101.1	ENSG00000289101
chr12	114664779	114664884	106	3	3	0	2	1	mixed_rise
chr12	114665918	114666035	118	5	5	0	0	5	shallow_rise
chr12	114762496	114762687	192	3	0	3	0	3	shallow_decline	ENSG00000257817.2	TBX3-AS1	ENSG00000257817.2	TBX3-AS1
chr12	115624105	115624223	119	5	0	5	5	0	steep_decline	ENSG00000257407.1	ENSG00000257407
chr12	116665762	116665828	67	3	0	3	2	1	mixed_decline	ENSG00000257883.1	ENSG00000257883
chr12	117094125	117094214	90	4	0	4	1	3	mixed_decline	ENSG00000088992.18	TESC
chr12	117142947	117143097	151	5	5	0	3	2	mixed_rise	ENSG00000135108.16	FBXO21
chr12	117333655	117333711	57	4	0	4	0	4	shallow_decline	ENSG00000089250.20	NOS1
chr12	119009043	119009257	215	3	0	3	1	2	mixed_decline	ENSG00000139767.10	SRRM4
chr12	120064751	120064817	67	5	0	5	2	3	mixed_decline	ENSG00000135127.12	BICDL1
chr12	121280047	121280084	38	3	0	3	3	0	steep_decline	ENSG00000110931.19	CAMKK2
chr12	121452525	121452640	116	7	0	7	4	3	mixed_decline	ENSG00000089094.20	KDM2B
chr12	121793156	121793257	102	3	3	0	3	0	steep_rise	ENSG00000139725.8	RHOF
chr12	122470858	122470898	41	3	3	0	3	0	steep_rise
chr12	122984692	122984738	47	5	0	5	4	1	mixed_decline	ENSG00000090975.14	PITPNM2
chr12	123711471	123711694	224	3	0	3	0	3	shallow_decline			ENSG00000185344.15	ATP6V0A2
chr12	123946979	123947050	72	3	3	0	0	3	shallow_rise	ENSG00000119242.9	CCDC92	ENSG00000119242.9	CCDC92
chr12	124565299	124565470	172	4	4	0	4	0	steep_rise	ENSG00000196498.13	NCOR2
chr12	124856717	124856785	69	3	0	3	0	3	shallow_decline	ENSG00000073060.17	SCARB1
chr12	124909751	124909799	49	3	3	0	1	2	mixed_rise
chr12	127146209	127146364	156	7	0	7	6	1	steep_decline	ENSG00000256001.3,ENSG00000286016.1	ENSG00000256001,ENSG00000286016	ENSG00000256001.3,ENSG00000278266.1,ENSG00000286791.1	ENSG00000256001,ENSG00000278266,ENSG00000286791
chr12	131011275	131011324	50	4	0	4	0	4	shallow_decline	ENSG00000111452.13	ADGRD1
chr12	132155037	132155344	308	18	0	18	9	9	mixed_decline
chr12	132171110	132171263	154	4	0	4	0	4	shallow_decline
chr12	132227311	132227349	39	4	0	4	0	4	shallow_decline	ENSG00000182870.13	GALNT9
chr12	132496069	132496116	48	4	0	4	2	2	mixed_decline	ENSG00000112787.14	FBRSL1
chr12	132582265	132582339	75	5	0	5	0	5	shallow_decline	ENSG00000112787.14	FBRSL1
chr12	132582770	132582836	67	4	0	4	0	4	shallow_decline	ENSG00000112787.14	FBRSL1
chr12	132583162	132583357	196	3	0	3	0	3	shallow_decline	ENSG00000112787.14	FBRSL1
chr12	132760530	132760573	44	3	3	0	0	3	shallow_rise	ENSG00000176915.15	ANKLE2
chr12	132904673	132904935	263	6	0	6	5	1	mixed_decline	ENSG00000072609.18	CHFR	ENSG00000072609.18	CHFR
chr13	20142289	20142464	176	9	0	9	4	5	mixed_decline	ENSG00000121743.4	GJA3
chr13	20231252	20231615	364	7	0	7	3	4	mixed_decline	ENSG00000121742.19	GJB6	ENSG00000121742.19	GJB6
chr13	20301502	20302075	574	20	0	20	12	8	mixed_decline
chr13	20415157	20415528	372	7	0	7	7	0	steep_decline	ENSG00000165475.15	CRYL1
chr13	25306127	25306172	46	3	3	0	3	0	steep_rise	ENSG00000139496.17	NUP58	ENSG00000139496.17	NUP58
chr13	25372580	25372605	26	3	0	3	2	1	mixed_decline	ENSG00000132932.19	ATP8A2
chr13	25468821	25469154	334	7	0	7	4	3	mixed_decline	ENSG00000132932.19	ATP8A2	ENSG00000132932.19	ATP8A2
chr13	27789995	27790004	10	3	0	3	1	2	mixed_decline
chr13	27792998	27793146	149	5	0	5	3	2	mixed_decline	ENSG00000169840.5	GSX1
chr13	27793882	27793990	109	3	0	3	2	1	mixed_decline	ENSG00000169840.5	GSX1
chr13	27794984	27795040	57	3	0	3	1	2	mixed_decline
chr13	27924295	27924534	240	5	0	5	4	1	mixed_decline	ENSG00000139515.6	PDX1
chr13	27928979	27929183	205	9	0	9	5	4	mixed_decline
chr13	27968700	27968956	257	4	0	4	3	1	mixed_decline	ENSG00000165556.10	CDX2	ENSG00000165556.10	CDX2
chr13	27977476	27977490	15	3	0	3	2	1	mixed_decline
chr13	27980725	27980775	51	3	0	3	1	2	mixed_decline	ENSG00000183463.6	URAD
chr13	28754613	28754768	156	3	0	3	2	1	mixed_decline
chr13	33325841	33325964	124	5	0	5	2	3	mixed_decline	ENSG00000133121.21	STARD13
chr13	35475481	35475848	368	5	0	5	4	1	mixed_decline	ENSG00000172915.20,ENSG00000180660.8	NBEA,MAB21L1	ENSG00000172915.20	NBEA
chr13	37869037	37869135	99	4	0	4	2	2	mixed_decline	ENSG00000133107.15	TRPC4	ENSG00000287477.1	ENSG00000287477
chr13	41455824	41455898	75	5	0	5	5	0	steep_decline			ENSG00000102760.13	RGCC
chr13	49220954	49221369	416	10	0	10	3	7	mixed_decline	ENSG00000102539.5	MLNR
chr13	50127662	50127845	184	6	0	6	3	3	mixed_decline	ENSG00000176124.15,ENSG00000274270.1	DLEU1,ENSG00000274270	ENSG00000231607.14	DLEU2
chr13	52378512	52378582	71	4	0	4	4	0	steep_decline	ENSG00000136114.17	THSD1
chr13	52631488	52631644	157	3	0	3	2	1	mixed_decline	ENSG00000250299.6,ENSG00000273784.5	MRPS31P4,ENSG00000273784
chr13	52845895	52846725	831	19	0	19	11	8	mixed_decline	ENSG00000136099.13	PCDH8	ENSG00000136099.13	PCDH8
chr13	52847386	52847663	278	12	0	12	6	6	mixed_decline	ENSG00000136099.13	PCDH8	ENSG00000136099.13	PCDH8
chr13	52848055	52848138	84	3	0	3	0	3	shallow_decline	ENSG00000136099.13	PCDH8
chr13	53200965	53201253	289	7	0	7	4	3	mixed_decline	ENSG00000225510.2	PCDH8P1	ENSG00000225510.2	PCDH8P1
chr13	57630168	57630232	65	4	0	4	4	0	steep_decline	ENSG00000288765.1	ENSG00000288765	ENSG00000118946.12	PCDH17
chr13	57632644	57632729	86	4	0	4	3	1	mixed_decline	ENSG00000118946.12	PCDH17	ENSG00000118946.12	PCDH17
chr13	71865173	71865347	175	4	0	4	2	2	mixed_decline	ENSG00000276644.5	DACH1
chr13	73852509	73852556	48	3	0	3	2	1	mixed_decline	ENSG00000118922.18	KLF12
chr13	78596001	78596331	331	8	0	8	5	3	mixed_decline	ENSG00000234377.7,ENSG00000271776.1	OBI1-AS1,ENSG00000271776	ENSG00000271776.1	ENSG00000271776
chr13	78603255	78603721	467	10	0	10	10	0	steep_decline	ENSG00000152192.8,ENSG00000234377.7	POU4F1,OBI1-AS1	ENSG00000152192.8	POU4F1
chr13	87674497	87674647	151	6	0	6	3	3	mixed_decline	ENSG00000165300.8	SLITRK5	ENSG00000228824.8	MIR4500HG
chr13	94702719	94702837	119	4	0	4	1	3	mixed_decline	ENSG00000238230.2	LINC00391	ENSG00000227640.4	SOX21-AS1
chr13	94968609	94968710	102	3	0	3	3	0	steep_decline	ENSG00000287635.1	ENSG00000287635
chr13	95327529	95327543	15	3	0	3	1	2	mixed_decline
chr13	99010945	99011058	114	3	3	0	1	2	mixed_rise	ENSG00000088387.21	DOCK9
chr13	99968553	99968913	361	3	0	3	1	2	mixed_decline	ENSG00000139800.9	ZIC5
chr13	99969826	99970182	357	12	0	12	7	5	mixed_decline	ENSG00000139800.9	ZIC5
chr13	99972025	99972071	47	10	0	10	6	4	mixed_decline			ENSG00000139800.9	ZIC5
chr13	99982922	99983184	263	5	0	5	3	2	mixed_decline	ENSG00000043355.12	ZIC2	ENSG00000043355.12	ZIC2
chr13	99985037	99985123	87	4	0	4	2	2	mixed_decline	ENSG00000043355.12	ZIC2	ENSG00000043355.12	ZIC2
chr13	100533875	100534006	132	4	4	0	1	3	mixed_rise	ENSG00000134864.11	GGACT	ENSG00000134864.11	GGACT
chr13	101916906	101916938	33	3	0	3	2	1	mixed_decline	ENSG00000102466.16	FGF14
chr13	109140669	109140898	230	3	0	3	1	2	mixed_decline	ENSG00000041515.16	MYO16
chr13	109152632	109152747	116	3	0	3	1	2	mixed_decline	ENSG00000041515.16	MYO16
chr13	110266169	110266291	123	3	0	3	2	1	mixed_decline	ENSG00000187498.16	COL4A1	ENSG00000279237.1	ENSG00000279237
chr13	110298456	110298494	39	3	0	3	3	0	steep_decline	ENSG00000187498.16	COL4A1
chr13	110299071	110299176	106	4	0	4	3	1	mixed_decline	ENSG00000187498.16	COL4A1	ENSG00000187498.16	COL4A1
chr13	110557708	110557811	104	5	5	0	5	0	steep_rise	ENSG00000139832.5	RAB20
chr13	110727909	110728063	155	6	6	0	3	3	mixed_rise
chr13	111066794	111066956	163	3	0	3	0	3	shallow_decline
chr13	111972518	111972563	46	4	0	4	3	1	mixed_decline
chr13	112053712	112053995	284	9	0	9	7	2	mixed_decline
chr13	112057712	112057815	104	4	0	4	2	2	mixed_decline	ENSG00000224243.2	SOX1-OT
chr13	112067222	112067412	191	5	0	5	2	3	mixed_decline	ENSG00000182968.5,ENSG00000224243.2	SOX1,SOX1-OT
chr13	112068767	112068825	59	4	0	4	3	1	mixed_decline	ENSG00000182968.5,ENSG00000224243.2	SOX1,SOX1-OT
chr13	112073923	112074023	101	4	0	4	2	2	mixed_decline	ENSG00000224243.2	SOX1-OT
chr13	112104740	112104957	218	8	0	8	6	2	mixed_decline	ENSG00000224243.2	SOX1-OT
chr13	112134178	112134313	136	5	0	5	5	0	steep_decline
chr13	112842388	112842473	86	4	0	4	3	1	mixed_decline	ENSG00000068650.19	ATP11A
chr13	112979530	112979674	145	5	0	5	5	0	steep_decline	ENSG00000126217.21	MCF2L
chr13	113045222	113045354	133	4	0	4	3	1	mixed_decline	ENSG00000126217.21	MCF2L
chr13	113351635	113351733	99	5	0	5	4	1	mixed_decline	ENSG00000139835.14,ENSG00000225083.2	GRTP1,GRTP1-AS1	ENSG00000225083.2	GRTP1-AS1
chr13	113546022	113546499	478	7	0	7	0	7	shallow_decline	ENSG00000150403.18	TMCO3	ENSG00000150403.18	TMCO3
chr13	113803520	113803566	47	4	4	0	2	2	mixed_rise	ENSG00000184497.13	TMEM255B
chr13	113818560	113818672	113	3	0	3	2	1	mixed_decline	ENSG00000233695.2	GAS6-AS1
chr13	113820746	113820933	188	12	0	12	1	11	shallow_decline	ENSG00000183087.15,ENSG00000233695.2	GAS6,GAS6-AS1
chr13	113821538	113821614	77	7	0	7	3	4	mixed_decline	ENSG00000183087.15,ENSG00000233695.2	GAS6,GAS6-AS1
chr13	113937633	113937702	70	3	0	3	0	3	shallow_decline
chr13	114353026	114353212	187	3	0	3	1	2	mixed_decline
chr14	20625876	20626052	177	4	0	4	3	1	mixed_decline
chr14	20653059	20653105	47	4	0	4	2	2	mixed_decline
chr14	21266818	21267006	189	4	4	0	2	2	mixed_rise	ENSG00000092199.19	HNRNPC	ENSG00000092199.19	HNRNPC
chr14	21320481	21320543	63	5	5	0	2	3	mixed_rise	ENSG00000092200.13	RPGRIP1	ENSG00000092200.13	RPGRIP1
chr14	22887101	22887142	42	3	3	0	1	2	mixed_rise	ENSG00000139890.10	REM2
chr14	23575890	23576361	472	11	0	11	6	5	mixed_decline	ENSG00000092051.18	JPH4
chr14	24316139	24316174	36	3	0	3	2	1	mixed_decline	ENSG00000213903.9	LTB4R
chr14	26204879	26205012	134	6	0	6	5	1	mixed_decline
chr14	28766565	28766834	270	5	0	5	1	4	mixed_decline	ENSG00000176165.12,ENSG00000186960.14	FOXG1,LINC01551	ENSG00000176165.12,ENSG00000257126.6	FOXG1,FOXG1-AS1
chr14	28767121	28767141	21	3	0	3	3	0	steep_decline	ENSG00000176165.12,ENSG00000186960.14	FOXG1,LINC01551	ENSG00000257126.6	FOXG1-AS1
chr14	28767880	28768151	272	21	0	21	13	8	mixed_decline	ENSG00000176165.12,ENSG00000186960.14	FOXG1,LINC01551
chr14	28785258	28785506	249	7	0	7	4	3	mixed_decline	ENSG00000186960.14,ENSG00000257056.3	LINC01551,LINC02282	ENSG00000186960.14	LINC01551
chr14	32933020	32933151	132	3	0	3	2	1	mixed_decline			ENSG00000151322.20,ENSG00000289111.1	NPAS3,ENSG00000289111
chr14	35534631	35534937	307	3	0	3	1	2	mixed_decline	ENSG00000168348.4	INSM2
chr14	35535561	35535645	85	6	0	6	4	2	mixed_decline	ENSG00000168348.4	INSM2
chr14	36579935	36580130	196	3	0	3	2	1	mixed_decline	ENSG00000136327.7,ENSG00000283098.2	NKX2-8,ENSG00000283098	ENSG00000243730.2	RPL29P3
chr14	36584030	36584397	368	16	0	16	11	5	mixed_decline	ENSG00000283098.2	ENSG00000283098	ENSG00000136327.7	NKX2-8
chr14	36654822	36655344	523	15	0	15	10	5	mixed_decline	ENSG00000258661.1,ENSG00000283098.2	ENSG00000258661,ENSG00000283098
chr14	36657532	36657744	213	6	0	6	5	1	mixed_decline	ENSG00000198807.13,ENSG00000258661.1	PAX9,ENSG00000258661	ENSG00000198807.13	PAX9
chr14	36666917	36666974	58	5	0	5	5	0	steep_decline	ENSG00000198807.13	PAX9
chr14	36676436	36676464	29	3	0	3	3	0	steep_decline	ENSG00000198807.13	PAX9
chr14	37611264	37611473	210	12	0	12	8	4	mixed_decline	ENSG00000139865.17	TTC6
chr14	37622279	37622382	104	10	0	10	3	7	mixed_decline	ENSG00000139865.17	TTC6
chr14	38125672	38125756	85	3	0	3	1	2	mixed_decline	ENSG00000259048.1	ENSG00000259048
chr14	38210451	38210460	10	3	0	3	3	0	steep_decline	ENSG00000139874.6	SSTR1
chr14	38255419	38255660	242	9	0	9	9	0	steep_decline	ENSG00000176435.7	CLEC14A	ENSG00000259072.2	ENSG00000259072
chr14	38256039	38256108	70	6	0	6	6	0	steep_decline	ENSG00000176435.7	CLEC14A	ENSG00000176435.7,ENSG00000259072.2	CLEC14A,ENSG00000259072
chr14	41409539	41409698	160	3	3	0	1	2	mixed_rise
chr14	47675949	47676232	284	3	0	3	0	3	shallow_decline			ENSG00000139915.21	MDGA2
chr14	51934056	51934171	116	3	3	0	0	3	shallow_rise	ENSG00000186469.9	GNG2
chr14	53946762	53947017	256	7	7	0	7	0	steep_rise
chr14	55241043	55241089	47	4	0	4	3	1	mixed_decline	ENSG00000271180.1	COX5AP1	ENSG00000271180.1	COX5AP1
chr14	55273778	55273892	115	5	5	0	5	0	steep_rise	ENSG00000178974.11	FBXO34	ENSG00000258413.2	FBXO34-AS1
chr14	55440574	55440615	42	3	0	3	1	2	mixed_decline	ENSG00000182521.6	TBPL2
chr14	56794435	56794648	214	9	0	9	5	4	mixed_decline
chr14	56798619	56798770	152	4	0	4	3	1	mixed_decline
chr14	56808354	56808449	96	8	0	8	6	2	mixed_decline	ENSG00000165588.19	OTX2
chr14	56809007	56809517	511	19	0	19	14	5	mixed_decline	ENSG00000165588.19	OTX2
chr14	57865834	57865870	37	4	0	4	1	3	mixed_decline	ENSG00000151812.15	SLC35F4
chr14	58690980	58691071	92	5	5	0	0	5	shallow_rise	ENSG00000258583.7	LINC01500
chr14	59630643	59630683	41	3	0	3	2	1	mixed_decline	ENSG00000139970.18	RTN1	ENSG00000139970.18	RTN1
chr14	60485277	60485805	529	17	0	17	13	4	mixed_decline	ENSG00000179008.9	C14orf39
chr14	60507319	60507361	43	4	0	4	4	0	steep_decline	ENSG00000179008.9	C14orf39	ENSG00000184302.7	SIX6
chr14	60509183	60509298	116	3	0	3	3	0	steep_decline	ENSG00000179008.9,ENSG00000184302.7	C14orf39,SIX6
chr14	60515820	60515848	29	3	0	3	3	0	steep_decline	ENSG00000258670.1	ENSG00000258670	ENSG00000179008.9	C14orf39
chr14	60637869	60637907	39	4	0	4	3	1	mixed_decline			ENSG00000258952.2	SALRNA1
chr14	60652003	60652026	24	3	0	3	3	0	steep_decline	ENSG00000126778.12	SIX1
chr14	60652819	60652852	34	3	0	3	2	1	mixed_decline	ENSG00000126778.12	SIX1
chr14	61763233	61763283	51	4	4	0	2	2	mixed_rise	ENSG00000023608.5,ENSG00000258964.1	SNAPC1,ENSG00000258964
chr14	63748952	63749292	341	8	8	0	5	3	mixed_rise
chr14	69572635	69572833	199	3	0	3	2	1	mixed_decline	ENSG00000267909.3	CCDC177
chr14	70188885	70188946	62	3	0	3	3	0	steep_decline	ENSG00000100678.19,ENSG00000258422.5	SLC8A3,ENSG00000258422
chr14	73718456	73718572	117	3	0	3	1	2	mixed_decline	ENSG00000156030.14	MIDEAS
chr14	74239313	74239360	48	3	0	3	3	0	steep_decline			ENSG00000119614.3	VSX2
chr14	74239633	74239750	118	3	0	3	1	2	mixed_decline	ENSG00000119614.3	VSX2
chr14	74240002	74240169	168	3	0	3	3	0	steep_decline	ENSG00000119614.3	VSX2
chr14	74240440	74240487	48	6	0	6	3	3	mixed_decline	ENSG00000119614.3	VSX2
chr14	74329927	74330127	201	4	4	0	4	0	steep_rise	ENSG00000133980.5	VRTN
chr14	74426243	74426284	42	5	0	5	4	1	mixed_decline			ENSG00000183379.9	SYNDIG1L
chr14	75127692	75127706	15	3	3	0	3	0	steep_rise	ENSG00000259138.1	ENSG00000259138	ENSG00000119638.14	NEK9
chr14	75293660	75293764	105	3	3	0	2	1	mixed_rise			ENSG00000119660.4,ENSG00000259687.3	DPPA5P4,LINC01220
chr14	75543108	75543158	51	3	3	0	3	0	steep_rise	ENSG00000156127.8	BATF
chr14	76603874	76604003	130	3	3	0	3	0	steep_rise	ENSG00000259124.1	ENSG00000259124
chr14	76885052	76885165	114	3	0	3	3	0	steep_decline
chr14	77607931	77608026	96	3	0	3	1	2	mixed_decline	ENSG00000100596.8	SPTLC2
chr14	84017787	84017848	62	4	4	0	2	2	mixed_rise	ENSG00000285826.1	ENSG00000285826
chr14	85531639	85531840	202	5	0	5	3	2	mixed_decline	ENSG00000185070.12,ENSG00000205562.4	FLRT2,ENSG00000205562	ENSG00000185070.12,ENSG00000205562.4	FLRT2,ENSG00000205562
chr14	87991327	87991404	78	3	3	0	3	0	steep_rise	ENSG00000054983.17	GALC	ENSG00000054983.17	GALC
chr14	90428063	90428151	89	3	0	3	2	1	mixed_decline
chr14	90661116	90661140	25	3	3	0	1	2	mixed_rise	ENSG00000165914.15	TTC7B
chr14	91324759	91324840	82	4	0	4	3	1	mixed_decline	ENSG00000015133.20	CCDC88C
chr14	92490795	92490845	51	4	0	4	4	0	steep_decline	ENSG00000140090.18	SLC24A4
chr14	92621016	92621153	138	3	3	0	3	0	steep_rise	ENSG00000100599.16	RIN3
chr14	92688154	92688233	80	4	4	0	1	3	mixed_rise	ENSG00000100599.16	RIN3
chr14	93118799	93118918	120	5	5	0	2	3	mixed_rise
chr14	94768554	94768616	63	4	0	4	2	2	mixed_decline	ENSG00000133937.5	GSC	ENSG00000285205.2	ENSG00000285205
chr14	95360368	95360556	189	4	0	4	3	1	mixed_decline
chr14	95876597	95876931	335	4	0	4	3	1	mixed_decline	ENSG00000250366.4	TUNAR	ENSG00000250366.4	TUNAR
chr14	96505918	96505947	30	3	0	3	2	1	mixed_decline	ENSG00000090060.19	PAPOLA
chr14	97033346	97033604	259	6	0	6	5	1	mixed_decline
chr14	99271308	99271333	26	6	0	6	2	4	mixed_decline	ENSG00000127152.18	BCL11B
chr14	100675345	100675381	37	3	0	3	0	3	shallow_decline	ENSG00000196273.8	LINC00523
chr14	100692996	100693095	100	4	4	0	4	0	steep_rise
chr14	100695603	100695713	111	6	0	6	2	4	mixed_decline
chr14	100726981	100727096	116	8	0	8	5	3	mixed_decline	ENSG00000185559.16	DLK1	ENSG00000185559.16	DLK1
chr14	101073275	101073436	162	5	5	0	4	1	mixed_rise	ENSG00000230805.8	ENSG00000230805
chr14	101457338	101457951	614	12	0	12	9	3	mixed_decline
chr14	101560881	101561377	497	17	0	17	13	4	mixed_decline	ENSG00000197406.7	DIO3	ENSG00000197406.7,ENSG00000258498.9,ENSG00000283857.1	DIO3,DIO3OS,MIR1247
chr14	101780564	101780791	228	4	4	0	2	2	mixed_rise	ENSG00000078304.20	PPP2R5C
chr14	102215186	102215375	190	3	0	3	0	3	shallow_decline	ENSG00000140153.18	WDR20
chr14	102305670	102305699	30	3	3	0	3	0	steep_rise			ENSG00000080823.23	MOK
chr14	102540480	102540740	261	3	0	3	2	1	mixed_decline
chr14	102923697	102923965	269	4	0	4	2	2	mixed_decline	ENSG00000166126.11	AMN
chr14	102930588	102930642	55	4	0	4	4	0	steep_decline	ENSG00000166126.11	AMN
chr14	103056052	103056167	116	3	0	3	2	1	mixed_decline	ENSG00000198752.11	CDC42BPB	ENSG00000289207.1	ENSG00000289207
chr14	103110683	103111007	325	5	5	0	2	3	mixed_rise
chr14	103138679	103138815	137	3	0	3	2	1	mixed_decline			ENSG00000259374.2	NDUFB4P11
chr14	103881859	103881901	43	3	0	3	0	3	shallow_decline			ENSG00000258534.1	ENSG00000258534
chr14	104545984	104546104	121	3	0	3	0	3	shallow_decline	ENSG00000258986.7	TMEM179
chr14	104699301	104699480	180	6	0	6	2	4	mixed_decline	ENSG00000203485.14	INF2	ENSG00000203485.14	INF2
chr14	105061031	105061233	203	3	0	3	1	2	mixed_decline	ENSG00000183484.12	GPR132
chr14	105486865	105487008	144	3	3	0	0	3	shallow_rise	ENSG00000213145.10	CRIP1	ENSG00000213145.10,ENSG00000257341.5	CRIP1,ENSG00000257341
chr14	106482314	106482390	77	4	0	4	1	3	mixed_decline			ENSG00000270816.6,ENSG00000283464.1	LINC00221,ENSG00000283464
chr14	106845913	106846030	118	3	3	0	3	0	steep_rise
chr15	20294933	20295111	179	7	0	7	1	6	shallow_decline
chr15	22840065	22840210	146	4	4	0	3	1	mixed_rise	ENSG00000140157.16	NIPA2
chr15	22951630	22951668	39	3	0	3	0	3	shallow_decline	ENSG00000273749.5	CYFIP1
chr15	26772813	26772861	49	5	0	5	3	2	mixed_decline	ENSG00000166206.15	GABRB3	ENSG00000166206.15	GABRB3
chr15	26971130	26971701	572	14	0	14	4	10	mixed_decline	ENSG00000182256.13	GABRG3	ENSG00000182256.13	GABRG3
chr15	28107760	28107786	27	3	0	3	1	2	mixed_decline
chr15	29675900	29676158	259	7	7	0	5	2	mixed_rise	ENSG00000256802.3	ENSG00000256802
chr15	31483272	31483567	296	16	0	16	13	3	mixed_decline	ENSG00000169918.10	OTUD7A
chr15	31483990	31484197	208	13	0	13	9	4	mixed_decline	ENSG00000169918.10	OTUD7A
chr15	32717413	32717592	180	7	0	7	7	0	steep_decline	ENSG00000259721.1	GREM1-AS1	ENSG00000166923.12	GREM1
chr15	32718487	32718521	35	7	0	7	7	0	steep_decline	ENSG00000166923.12,ENSG00000259721.1	GREM1,GREM1-AS1	ENSG00000166923.12	GREM1
chr15	34494755	34494944	190	9	0	9	7	2	mixed_decline	ENSG00000261559.1	FSCN1P1
chr15	35673159	35673233	75	3	0	3	3	0	steep_decline	ENSG00000248079.3	DPH6-DT
chr15	40918991	40919057	67	5	0	5	4	1	mixed_decline
chr15	40926172	40926227	56	4	4	0	3	1	mixed_rise
chr15	41659834	41660139	306	4	0	4	3	1	mixed_decline	ENSG00000174197.18	MGA	ENSG00000174197.18	MGA
chr15	43776456	43776501	46	3	3	0	3	0	steep_rise	ENSG00000128886.12,ENSG00000262560.1	ELL3,ENSG00000262560	ENSG00000128886.12,ENSG00000140264.21	ELL3,SERF2
chr15	45117023	45117238	216	3	0	3	1	2	mixed_decline	ENSG00000140274.14	DUOXA2
chr15	49947154	49947288	135	3	3	0	0	3	shallow_rise	ENSG00000104043.15	ATP8B4
chr15	50766880	50767079	200	6	6	0	6	0	steep_rise			ENSG00000138600.10	SPPL2A
chr15	52252541	52252648	108	5	5	0	3	2	mixed_rise	ENSG00000128833.13	MYO5C
chr15	52800985	52801121	137	3	0	3	3	0	steep_decline	ENSG00000259203.3	ENSG00000259203
chr15	52805719	52806139	421	15	0	15	10	5	mixed_decline	ENSG00000259203.3	ENSG00000259203	ENSG00000259203.3	ENSG00000259203
chr15	55514591	55514645	55	4	4	0	0	4	shallow_rise
chr15	59995393	59995446	54	3	0	3	2	1	mixed_decline
chr15	60005713	60005827	115	5	0	5	1	4	mixed_decline	ENSG00000171956.7	FOXB1	ENSG00000289162.1	ENSG00000289162
chr15	62219367	62219477	111	3	3	0	2	1	mixed_rise	ENSG00000259697.2	ENSG00000259697
chr15	62295427	62295491	65	3	0	3	2	1	mixed_decline
chr15	63461312	63461485	174	4	0	4	2	2	mixed_decline	ENSG00000259268.2	ENSG00000259268
chr15	63600269	63600467	199	3	3	0	3	0	steep_rise	ENSG00000197361.8,ENSG00000259248.7	FBXL22,USP3-AS1	ENSG00000259248.7	USP3-AS1
chr15	63817436	63817572	137	5	5	0	1	4	mixed_rise	ENSG00000103657.14	HERC1
chr15	63910138	63910171	34	3	0	3	0	3	shallow_decline	ENSG00000035664.11	DAPK2
chr15	67833211	67833262	52	4	0	4	3	1	mixed_decline	ENSG00000188779.12,ENSG00000259410.5	SKOR1,ENSG00000259410
chr15	67926448	67926538	91	4	4	0	4	0	steep_rise
chr15	68558967	68559197	231	8	8	0	6	2	mixed_rise
chr15	73998330	73998419	90	3	0	3	1	2	mixed_decline	ENSG00000140464.20	PML
chr15	74215819	74215866	48	3	3	0	3	0	steep_rise	ENSG00000140481.15	CCDC33	ENSG00000140481.15	CCDC33
chr15	74961994	74962040	47	4	0	4	3	1	mixed_decline	ENSG00000198794.12	SCAMP5
chr15	76339864	76340141	278	5	0	5	4	1	mixed_decline	ENSG00000159556.10,ENSG00000259514.1	ISL2,ENSG00000259514
chr15	77053261	77053325	65	3	3	0	1	2	mixed_rise	ENSG00000140391.15	TSPAN3
chr15	82044230	82044288	59	3	0	3	3	0	steep_decline	ENSG00000183496.6	MEX3B
chr15	83283373	83284004	632	7	0	7	4	3	mixed_decline	ENSG00000169594.14,ENSG00000259986.1	BNC1,ENSG00000259986	ENSG00000169594.14	BNC1
chr15	83284488	83284722	235	6	0	6	5	1	mixed_decline	ENSG00000169594.14,ENSG00000259986.1	BNC1,ENSG00000259986	ENSG00000169594.14	BNC1
chr15	87759284	87759296	13	3	0	3	3	0	steep_decline
chr15	88605227	88605302	76	3	0	3	2	1	mixed_decline			ENSG00000249487.7	LINC01586
chr15	88622605	88622785	181	4	4	0	4	0	steep_rise	ENSG00000181026.15	AEN
chr15	88639462	88639729	268	3	3	0	1	2	mixed_rise	ENSG00000172183.16	ISG20
chr15	89379041	89379054	14	3	0	3	2	1	mixed_decline	ENSG00000255571.9	MIR9-3HG	ENSG00000255571.9	MIR9-3HG
chr15	89689951	89690089	139	3	3	0	3	0	steep_rise	ENSG00000166821.9	PEX11A	ENSG00000140527.15,ENSG00000241362.2	WDR93,RPL36AP43
chr15	90002934	90003121	188	3	3	0	1	2	mixed_rise	ENSG00000140548.10	ZNF710
chr15	90019702	90019817	116	4	0	4	3	1	mixed_decline	ENSG00000140548.10	ZNF710
chr15	90020189	90020214	26	3	0	3	3	0	steep_decline	ENSG00000140548.10	ZNF710
chr15	92615352	92615496	145	5	5	0	4	1	mixed_rise	ENSG00000271763.1	ENSG00000271763
chr15	92829217	92829272	56	3	3	0	1	2	mixed_rise	ENSG00000272888.8	CHASERR
chr15	92915475	92915567	93	4	4	0	3	1	mixed_rise	ENSG00000173575.22,ENSG00000279765.3	CHD2,ENSG00000279765
chr15	93049058	93049131	74	5	5	0	1	4	mixed_rise	ENSG00000182175.15	RGMA
chr15	96322617	96322646	30	3	0	3	0	3	shallow_decline	ENSG00000247809.10	NR2F2-AS1
chr15	96345781	96345876	96	5	5	0	4	1	mixed_rise
chr15	96947825	96948085	261	7	0	7	2	5	mixed_decline
chr15	97652949	97653042	94	4	0	4	0	4	shallow_decline	ENSG00000251209.9	LINC00923
chr15	98873993	98874110	118	4	4	0	1	3	mixed_rise	ENSG00000140443.15	IGF1R
chr15	98923264	98923405	142	6	0	6	2	4	mixed_decline	ENSG00000140443.15	IGF1R	ENSG00000140443.15	IGF1R
chr15	99507456	99507554	99	3	0	3	1	2	mixed_decline
chr15	100973278	100973441	164	5	0	5	5	0	steep_decline	ENSG00000154237.13	LRRK1
chr15	100973870	100973914	45	7	0	7	7	0	steep_decline	ENSG00000154237.13	LRRK1
chr16	273734	273824	91	3	3	0	3	0	steep_rise	ENSG00000076344.16,ENSG00000286901.1	RGS11,ENSG00000286901
chr16	627795	628071	277	6	6	0	2	4	mixed_rise	ENSG00000197562.10	RAB40C	ENSG00000127578.7	WFIKKN1
chr16	677088	677213	126	4	4	0	0	4	shallow_rise	ENSG00000103269.14	RHBDL1	ENSG00000279441.1	ENSG00000279441
chr16	1430903	1430992	90	3	3	0	2	1	mixed_rise			ENSG00000284395.2	PERCC1
chr16	1512313	1512391	79	3	0	3	2	1	mixed_decline	ENSG00000187535.14	IFT140	ENSG00000260646.1	ENSG00000260646
chr16	1532296	1532309	14	3	0	3	3	0	steep_decline	ENSG00000131634.14,ENSG00000187535.14,ENSG00000280062.1	TMEM204,IFT140,ENSG00000280062	ENSG00000131634.14	TMEM204
chr16	1534110	1534227	118	10	0	10	8	2	mixed_decline	ENSG00000131634.14,ENSG00000187535.14	TMEM204,IFT140	ENSG00000187535.14	IFT140
chr16	1535977	1536017	41	3	0	3	3	0	steep_decline	ENSG00000131634.14,ENSG00000187535.14	TMEM204,IFT140
chr16	1537324	1537432	109	5	0	5	3	2	mixed_decline	ENSG00000131634.14,ENSG00000187535.14	TMEM204,IFT140
chr16	1640126	1640268	143	4	0	4	2	2	mixed_decline	ENSG00000007545.16,ENSG00000261732.1	CRAMP1,ENSG00000261732
chr16	1992518	1992875	358	8	0	8	6	2	mixed_decline	ENSG00000127561.16	SYNGR3
chr16	2033127	2033178	52	4	0	4	0	4	shallow_decline	ENSG00000065054.14	SLC9A3R2	ENSG00000065054.14	SLC9A3R2
chr16	2039322	2039499	178	3	0	3	3	0	steep_decline
chr16	2126118	2126184	67	4	0	4	0	4	shallow_decline	ENSG00000008710.20	PKD1
chr16	2341226	2341306	81	3	0	3	0	3	shallow_decline	ENSG00000238098.9	ABCA17P	ENSG00000167972.14,ENSG00000238098.9	ABCA3,ABCA17P
chr16	2536952	2537037	86	3	3	0	2	1	mixed_rise			ENSG00000140992.19	PDPK1
chr16	3028178	3028231	54	7	7	0	2	5	mixed_rise	ENSG00000162069.16	BICDL2
chr16	3101912	3101942	31	3	0	3	3	0	steep_decline	ENSG00000263072.9	ZNF213-AS1
chr16	3295158	3295372	215	3	0	3	2	1	mixed_decline	ENSG00000006194.10	ZNF263
chr16	4092026	4092202	177	6	6	0	4	2	mixed_rise	ENSG00000162104.10	ADCY9
chr16	4380291	4380407	117	3	0	3	3	0	steep_decline	ENSG00000103426.12,ENSG00000168140.5,ENSG00000262246.6	CORO7-PAM16,VASN,CORO7
chr16	4389697	4389761	65	4	0	4	3	1	mixed_decline	ENSG00000103426.12,ENSG00000262246.6	CORO7-PAM16,CORO7
chr16	4477156	4477414	259	6	6	0	5	1	mixed_rise	ENSG00000103415.12,ENSG00000153406.14	HMOX2,NMRAL1	ENSG00000153406.14	NMRAL1
chr16	4487774	4487892	119	4	4	0	2	2	mixed_rise	ENSG00000103415.12,ENSG00000153406.14	HMOX2,NMRAL1
chr16	4652759	4652850	92	5	5	0	2	3	mixed_rise	ENSG00000102858.13	MGRN1
chr16	4665218	4665390	173	4	4	0	4	0	steep_rise	ENSG00000102858.13	MGRN1
chr16	4667751	4667796	46	3	3	0	2	1	mixed_rise	ENSG00000102858.13	MGRN1	ENSG00000102858.13	MGRN1
chr16	6483341	6483383	43	8	0	8	7	1	steep_decline	ENSG00000078328.23	RBFOX1	ENSG00000078328.23	RBFOX1
chr16	7304040	7304107	68	5	0	5	3	2	mixed_decline	ENSG00000078328.23,ENSG00000287340.2	RBFOX1,ENSG00000287340	ENSG00000078328.23	RBFOX1
chr16	8569811	8569851	41	3	0	3	0	3	shallow_decline	ENSG00000232258.7	TMEM114
chr16	8713083	8713162	80	5	0	5	4	1	mixed_decline	ENSG00000183044.12	ABAT	ENSG00000183044.12	ABAT
chr16	8714844	8714900	57	4	0	4	3	1	mixed_decline	ENSG00000183044.12	ABAT
chr16	10181968	10182015	48	3	0	3	3	0	steep_decline	ENSG00000183454.18	GRIN2A	ENSG00000183454.18	GRIN2A
chr16	10386066	10386381	316	5	0	5	4	1	mixed_decline	ENSG00000166669.14	ATF7IP2	ENSG00000166669.14	ATF7IP2
chr16	10980316	10980583	268	7	7	0	5	2	mixed_rise	ENSG00000038532.16	CLEC16A
chr16	11177195	11177372	178	4	0	4	1	3	mixed_decline	ENSG00000038532.16	CLEC16A
chr16	11473899	11474153	255	7	7	0	4	3	mixed_rise	ENSG00000188897.10	ENSG00000188897
chr16	11527045	11527164	120	7	0	7	5	2	mixed_decline	ENSG00000188897.10	ENSG00000188897
chr16	11586345	11586386	42	4	4	0	1	3	mixed_rise	ENSG00000189067.14	LITAF	ENSG00000189067.14	LITAF
chr16	11675759	11675860	102	6	6	0	6	0	steep_rise	ENSG00000184602.6	SNN
chr16	11917497	11917766	270	3	3	0	0	3	shallow_rise			ENSG00000103342.13	GSPT1
chr16	12261437	12261484	48	4	4	0	4	0	steep_rise	ENSG00000048471.14	SNX29
chr16	12901983	12902325	343	6	0	6	5	1	mixed_decline	ENSG00000237515.9	SHISA9	ENSG00000237515.9	SHISA9
chr16	14303799	14304036	238	4	0	4	1	3	mixed_decline	ENSG00000207639.1,ENSG00000262454.4	MIR193B,MIR193BHG	ENSG00000207639.1	MIR193B
chr16	15143919	15144030	112	3	0	3	1	2	mixed_decline	ENSG00000250251.6	PKD1P6
chr16	16150491	16150703	213	6	0	6	5	1	mixed_decline	ENSG00000091262.17	ABCC6
chr16	19114950	19115044	95	6	0	6	5	1	mixed_decline	ENSG00000205730.7,ENSG00000261427.6	ITPRIPL2,ENSG00000261427
chr16	19523400	19523519	120	3	3	0	0	3	shallow_rise			ENSG00000006007.12,ENSG00000103540.17	GDE1,CCP110
chr16	21521590	21521851	262	4	0	4	1	3	mixed_decline			ENSG00000180747.15,ENSG00000258186.2	SMG1P3,SLC7A5P2
chr16	22813454	22813622	169	3	0	3	3	0	steep_decline	ENSG00000283213.1	ENSG00000283213	ENSG00000122254.7,ENSG00000283213.1	HS3ST2,ENSG00000283213
chr16	22814218	22814250	33	6	0	6	4	2	mixed_decline	ENSG00000122254.7	HS3ST2	ENSG00000122254.7,ENSG00000283213.1	HS3ST2,ENSG00000283213
chr16	27367609	27367787	179	5	5	0	5	0	steep_rise
chr16	27779927	27780035	109	3	3	0	0	3	shallow_rise	ENSG00000047578.14	KATNIP
chr16	28623144	28623208	65	4	4	0	0	4	shallow_rise	ENSG00000196502.13,ENSG00000288656.1	SULT1A1,ENSG00000288656
chr16	28845364	28845415	52	4	4	0	3	1	mixed_rise	ENSG00000178952.11	TUFM	ENSG00000178188.15,ENSG00000178952.11,ENSG00000283845.1	SH2B1,TUFM,MIR4721
chr16	29107467	29107647	181	3	3	0	2	1	mixed_rise	ENSG00000103472.10,ENSG00000260908.1	RRN3P2,ENSG00000260908	ENSG00000260908.1	ENSG00000260908
chr16	29184579	29184842	264	6	0	6	3	3	mixed_decline	ENSG00000260517.3,ENSG00000284649.1,ENSG00000284685.2	ENSG00000260517,ENSG00000284649,ENSG00000284685
chr16	29823767	29823886	120	7	7	0	1	6	shallow_rise	ENSG00000013364.19,ENSG00000281348.1	MVP,ENSG00000281348
chr16	30121917	30122018	102	10	0	10	4	6	mixed_decline	ENSG00000102882.12	MAPK3
chr16	30998162	30998305	144	3	3	0	2	1	mixed_rise	ENSG00000099365.11	STX1B	ENSG00000099365.11	STX1B
chr16	31476766	31476980	215	10	10	0	10	0	steep_rise	ENSG00000140682.19	TGFB1I1
chr16	31568789	31568967	179	5	0	5	1	4	mixed_decline	ENSG00000261614.1	YBX3P1	ENSG00000261741.5,ENSG00000278885.1	FRG2KP,ENSG00000278885
chr16	31819539	31819725	187	6	0	6	5	1	mixed_decline
chr16	32846119	32846211	93	3	0	3	2	1	mixed_decline	ENSG00000259934.1	ENSG00000259934	ENSG00000259303.5,ENSG00000259934.1	IGHV2OR16-5,ENSG00000259934
chr16	33028145	33028426	282	6	0	6	4	2	mixed_decline			ENSG00000261259.1	ENSG00000261259
chr16	33771027	33771194	168	8	0	8	6	2	mixed_decline	ENSG00000260308.1	ENSG00000260308	ENSG00000260308.1	ENSG00000260308
chr16	34015304	34015451	148	3	0	3	2	1	mixed_decline	ENSG00000283065.1	ENSG00000283065	ENSG00000259990.2	ENSG00000259990
chr16	35553096	35553308	213	3	0	3	1	2	mixed_decline	ENSG00000261046.1	C2orf69P1
chr16	36101219	36101229	11	3	0	3	2	1	mixed_decline
chr16	46844404	46844550	147	6	0	6	4	2	mixed_decline	ENSG00000260889.1	CKBP1
chr16	49278042	49278328	287	4	0	4	3	1	mixed_decline	ENSG00000102924.12	CBLN1
chr16	50251698	50251819	122	3	3	0	1	2	mixed_rise	ENSG00000121281.13	ADCY7
chr16	50266619	50266741	123	3	3	0	2	1	mixed_rise	ENSG00000121281.13	ADCY7
chr16	51134428	51134734	307	11	0	11	9	2	mixed_decline
chr16	51149814	51150001	188	5	0	5	4	1	mixed_decline	ENSG00000103449.13,ENSG00000261238.1	SALL1,ENSG00000261238	ENSG00000285367.2	ENSG00000285367
chr16	51151386	51151549	164	4	0	4	4	0	steep_decline	ENSG00000103449.13,ENSG00000285367.2	SALL1,ENSG00000285367	ENSG00000103449.13,ENSG00000285367.2	SALL1,ENSG00000285367
chr16	51153703	51153965	263	8	0	8	5	3	mixed_decline	ENSG00000285367.2	ENSG00000285367	ENSG00000103449.13	SALL1
chr16	51391907	51391958	52	3	0	3	2	1	mixed_decline	ENSG00000260850.3,ENSG00000285367.2	ENSG00000260850,ENSG00000285367
chr16	54288396	54288504	109	3	0	3	0	3	shallow_decline	ENSG00000283689.1	ENSG00000283689	ENSG00000177508.12	IRX3
chr16	54289037	54289058	22	3	0	3	0	3	shallow_decline	ENSG00000283689.1	ENSG00000283689	ENSG00000277559.1	ENSG00000277559
chr16	54382006	54382053	48	3	0	3	0	3	shallow_decline
chr16	54432537	54432716	180	5	0	5	3	2	mixed_decline
chr16	54577810	54577920	111	3	0	3	0	3	shallow_decline
chr16	55091620	55091680	61	3	0	3	1	2	mixed_decline
chr16	55327670	55327777	108	4	0	4	1	3	mixed_decline	ENSG00000159387.8,ENSG00000259283.2	IRX6,ENSG00000259283
chr16	55328970	55329052	83	3	0	3	2	1	mixed_decline	ENSG00000159387.8,ENSG00000259283.2	IRX6,ENSG00000259283
chr16	55331274	55331524	251	7	0	7	3	4	mixed_decline	ENSG00000259283.2	ENSG00000259283	ENSG00000263207.2	ENSG00000263207
chr16	55371102	55371121	20	3	0	3	2	1	mixed_decline
chr16	55479413	55479435	23	3	0	3	2	1	mixed_decline	ENSG00000087245.13	MMP2	ENSG00000087245.13	MMP2
chr16	56635432	56635677	246	8	8	0	5	3	mixed_rise			ENSG00000255986.6	MT1JP
chr16	57115452	57115575	124	5	0	5	1	4	mixed_decline	ENSG00000140848.17	CPNE2
chr16	57620411	57620558	148	11	11	0	7	4	mixed_rise	ENSG00000205336.14	ADGRG1	ENSG00000205336.14	ADGRG1
chr16	57797850	57797948	99	3	3	0	3	0	steep_rise	ENSG00000140859.16	KIFC3	ENSG00000140859.16,ENSG00000187185.4	KIFC3,ENSG00000187185
chr16	57897409	57897518	110	3	3	0	3	0	steep_rise	ENSG00000070729.14	CNGB1
chr16	57959384	57959435	52	3	3	0	3	0	steep_rise	ENSG00000070729.14	CNGB1
chr16	58081695	58081814	120	4	0	4	1	3	mixed_decline
chr16	58114895	58115015	121	4	0	4	4	0	steep_decline	ENSG00000070761.8	CFAP20	ENSG00000260545.1	ENSG00000260545
chr16	66231199	66231215	17	3	0	3	0	3	shallow_decline
chr16	67149651	67149740	90	5	0	5	4	1	mixed_decline	ENSG00000237172.4	B3GNT9
chr16	67150166	67150234	69	4	0	4	3	1	mixed_decline	ENSG00000237172.4	B3GNT9
chr16	67164195	67164299	105	5	0	5	4	1	mixed_decline	ENSG00000135722.9,ENSG00000265690.7	FBXL8,ENSG00000265690	ENSG00000102878.18	HSF4
chr16	67199306	67199383	78	4	4	0	4	0	steep_rise	ENSG00000102890.16	ELMO3	ENSG00000102890.16	ELMO3
chr16	67399355	67399449	95	6	6	0	2	4	mixed_rise	ENSG00000159714.12	ZDHHC1
chr16	67648412	67648495	84	9	0	9	1	8	shallow_decline	ENSG00000159753.15	CARMIL2	ENSG00000159753.15	CARMIL2
chr16	67819724	67820009	286	4	4	0	3	1	mixed_rise	ENSG00000102904.15	TSNAXIP1
chr16	67926703	67926771	69	3	0	3	1	2	mixed_decline	ENSG00000159792.10	PSKH1
chr16	68114896	68115157	262	5	5	0	5	0	steep_rise	ENSG00000072736.19,ENSG00000261864.1	NFATC3,ENSG00000261864
chr16	68235153	68235210	58	4	4	0	0	4	shallow_rise	ENSG00000103067.14	ESRP2	ENSG00000103067.14,ENSG00000284259.1	ESRP2,MIR6773
chr16	69099266	69099453	188	5	5	0	3	2	mixed_rise
chr16	69101269	69101387	119	3	3	0	0	3	shallow_rise
chr16	69742237	69742259	23	3	0	3	3	0	steep_decline	ENSG00000141101.13,ENSG00000262136.2	NOB1,NQO1-DT
chr16	69924912	69925052	141	5	0	5	5	0	steep_decline	ENSG00000198373.13	WWP2	ENSG00000198373.13	WWP2
chr16	70381736	70381928	193	8	8	0	1	7	shallow_rise	ENSG00000157350.13,ENSG00000260111.1	ST3GAL2,ENSG00000260111
chr16	70423792	70423886	95	4	4	0	4	0	steep_rise	ENSG00000157350.13	ST3GAL2	ENSG00000157350.13	ST3GAL2
chr16	70488639	70488765	127	3	3	0	3	0	steep_rise	ENSG00000103051.20	COG4
chr16	70747929	70748002	74	3	3	0	3	0	steep_rise	ENSG00000103043.15	VAC14
chr16	72915405	72915657	253	6	6	0	6	0	steep_rise	ENSG00000140836.17	ZFHX3
chr16	75002758	75003047	290	4	0	4	4	0	steep_decline	ENSG00000186187.12	ZNRF1
chr16	75614950	75615023	74	3	3	0	2	1	mixed_rise	ENSG00000065457.11	ADAT1
chr16	79278534	79278621	88	3	3	0	1	2	mixed_rise
chr16	79589597	79589697	101	5	0	5	5	0	steep_decline	ENSG00000178573.7	MAF
chr16	80725781	80725826	46	4	4	0	4	0	steep_rise	ENSG00000166446.15	CDYL2
chr16	81401199	81401405	207	5	0	5	4	1	mixed_decline
chr16	84344165	84344272	108	3	0	3	0	3	shallow_decline			ENSG00000260504.1	ENSG00000260504
chr16	84549398	84549493	96	3	0	3	1	2	mixed_decline	ENSG00000140950.16	MEAK7
chr16	84729591	84729663	73	3	3	0	2	1	mixed_rise	ENSG00000103194.16	USP10
chr16	84806585	84806678	94	4	0	4	4	0	steep_decline
chr16	84891410	84891482	73	5	0	5	2	3	mixed_decline	ENSG00000103196.12	CRISPLD2
chr16	84992251	84992324	74	3	3	0	2	1	mixed_rise	ENSG00000153786.13	ZDHHC7	ENSG00000153786.13	ZDHHC7
chr16	84995347	84995455	109	4	4	0	2	2	mixed_rise	ENSG00000153786.13	ZDHHC7
chr16	85123877	85123930	54	3	0	3	0	3	shallow_decline
chr16	85296521	85296581	61	3	3	0	2	1	mixed_rise	ENSG00000131149.19,ENSG00000287787.1	GSE1,ENSG00000287787
chr16	85316391	85316431	41	3	3	0	3	0	steep_rise	ENSG00000131149.19	GSE1
chr16	85335336	85335382	47	4	4	0	4	0	steep_rise	ENSG00000131149.19	GSE1
chr16	85361896	85361925	30	3	3	0	3	0	steep_rise	ENSG00000131149.19	GSE1
chr16	85527272	85527371	100	3	0	3	3	0	steep_decline	ENSG00000131149.19	GSE1
chr16	85535207	85535474	268	3	0	3	0	3	shallow_decline	ENSG00000131149.19	GSE1
chr16	85574512	85574619	108	3	0	3	3	0	steep_decline	ENSG00000131149.19	GSE1
chr16	85586436	85586489	54	5	0	5	5	0	steep_decline	ENSG00000131149.19	GSE1
chr16	85625249	85625265	17	3	0	3	1	2	mixed_decline	ENSG00000131149.19	GSE1
chr16	85661397	85661540	144	5	0	5	1	4	mixed_decline	ENSG00000131149.19	GSE1	ENSG00000131149.19	GSE1
chr16	85709829	85709881	53	3	0	3	1	2	mixed_decline	ENSG00000154102.11,ENSG00000287125.1	C16orf74,ENSG00000287125
chr16	85710381	85710469	89	3	0	3	3	0	steep_decline	ENSG00000154102.11,ENSG00000287125.1	C16orf74,ENSG00000287125
chr16	85833594	85833727	134	6	0	6	2	4	mixed_decline
chr16	85936913	85936950	38	3	3	0	1	2	mixed_rise	ENSG00000285163.1	ENSG00000285163	ENSG00000268804.2	LINC02132
chr16	86304213	86304404	192	4	0	4	2	2	mixed_decline
chr16	86442032	86442098	67	3	3	0	2	1	mixed_rise
chr16	86497204	86497427	224	4	0	4	4	0	steep_decline	ENSG00000268388.6	FENDRR
chr16	86510715	86511370	656	13	0	13	9	4	mixed_decline	ENSG00000103241.7	FOXF1	ENSG00000268388.6	FENDRR
chr16	86575838	86575941	104	4	0	4	4	0	steep_decline			ENSG00000176678.6	FOXL1
chr16	86670506	86670525	20	3	0	3	2	1	mixed_decline
chr16	86929141	86929390	250	5	0	5	3	2	mixed_decline	ENSG00000287161.1,ENSG00000289423.1	ENSG00000287161,ENSG00000289423
chr16	86934652	86934702	51	3	3	0	1	2	mixed_rise	ENSG00000287161.1	ENSG00000287161
chr16	87216509	87216553	45	3	3	0	3	0	steep_rise	ENSG00000260456.7,ENSG00000261095.1	C16orf95,ENSG00000261095
chr16	87436340	87436356	17	3	0	3	2	1	mixed_decline	ENSG00000140948.13	ZCCHC14
chr16	87812286	87812396	111	3	0	3	2	1	mixed_decline
chr16	87821823	87821887	65	3	0	3	2	1	mixed_decline
chr16	87873192	87873249	58	4	4	0	1	3	mixed_rise
chr16	88194758	88194837	80	3	0	3	2	1	mixed_decline	ENSG00000260420.3	LINC02182	ENSG00000261816.1	ENSG00000261816
chr16	88290155	88290206	52	5	0	5	4	1	mixed_decline	ENSG00000261273.1	ENSG00000261273
chr16	88415781	88415817	37	4	0	4	3	1	mixed_decline	ENSG00000225614.4	ZNF469
chr16	88500069	88500101	33	3	0	3	1	2	mixed_decline	ENSG00000179588.9	ZFPM1
chr16	88744908	88744962	55	3	0	3	3	0	steep_decline	ENSG00000103335.22,ENSG00000182376.2	PIEZO1,ENSG00000182376
chr16	88779627	88779885	259	5	0	5	3	2	mixed_decline	ENSG00000103335.22	PIEZO1
chr16	88978115	88978373	259	5	5	0	3	2	mixed_rise			ENSG00000129993.15	CBFA2T3
chr16	89532467	89532859	393	18	0	18	8	10	mixed_decline	ENSG00000197912.16	SPG7	ENSG00000197912.16	SPG7
chr16	89565976	89566107	132	3	3	0	2	1	mixed_rise
chr16	89609404	89609454	51	3	3	0	1	2	mixed_rise
chr16	89672656	89672711	56	4	0	4	4	0	steep_decline	ENSG00000275734.2	ENSG00000275734
chr17	797455	797572	118	4	0	4	4	0	steep_decline
chr17	840362	840409	48	3	0	3	3	0	steep_decline	ENSG00000167693.17	NXN
chr17	951833	951874	42	3	3	0	3	0	steep_rise	ENSG00000167693.17	NXN
chr17	1010729	1010789	61	3	0	3	3	0	steep_decline	ENSG00000159842.16	ABR	ENSG00000159842.16	ABR
chr17	1098266	1098369	104	4	4	0	0	4	shallow_rise	ENSG00000159842.16	ABR
chr17	1167757	1167919	163	5	0	5	3	2	mixed_decline	ENSG00000159842.16	ABR
chr17	1208626	1208685	60	3	3	0	1	2	mixed_rise	ENSG00000159842.16	ABR
chr17	1492490	1492667	178	4	0	4	4	0	steep_decline	ENSG00000197879.17	MYO1C	ENSG00000197879.17	MYO1C
chr17	1605201	1605489	289	3	0	3	3	0	steep_decline	ENSG00000167703.15	SLC43A2	ENSG00000167703.15,ENSG00000243704.3	SLC43A2,RN7SL105P
chr17	1977788	1977923	136	3	0	3	3	0	steep_decline	ENSG00000185924.7	RTN4RL1
chr17	2071600	2071952	353	4	0	4	2	2	mixed_decline	ENSG00000070366.14	SMG6	ENSG00000280333.1	ENSG00000280333
chr17	2181788	2181974	187	3	0	3	2	1	mixed_decline	ENSG00000070366.14	SMG6
chr17	2893666	2893760	95	3	0	3	1	2	mixed_decline	ENSG00000132359.15	RAP1GAP2
chr17	3545427	3545568	142	3	0	3	3	0	steep_decline	ENSG00000167723.15	TRPV3
chr17	4516830	4516906	77	3	0	3	3	0	steep_decline	ENSG00000183018.9	SPNS2
chr17	4540808	4541025	218	3	0	3	3	0	steep_decline	ENSG00000132382.15	MYBBP1A
chr17	4541655	4541735	81	4	0	4	2	2	mixed_decline	ENSG00000132382.15	MYBBP1A
chr17	4599758	4600031	274	3	0	3	2	1	mixed_decline	ENSG00000188176.12	SMTNL2
chr17	4711174	4711352	179	4	4	0	0	4	shallow_rise	ENSG00000141480.18	ARRB2
chr17	4788274	4788431	158	6	6	0	4	2	mixed_rise	ENSG00000280254.1	ENSG00000280254	ENSG00000182327.8,ENSG00000182853.12	GLTPD2,VMO1
chr17	4899084	4899479	396	15	15	0	12	3	mixed_rise	ENSG00000108556.10,ENSG00000205710.4	CHRNE,C17orf107	ENSG00000205710.4	C17orf107
chr17	6996335	6996369	35	3	0	3	0	3	shallow_decline	ENSG00000108839.12,ENSG00000215067.11,ENSG00000267047.1	ALOX12,ALOX12-AS1,ENSG00000267047	ENSG00000108839.12,ENSG00000262089.1	ALOX12,ENSG00000262089
chr17	7261772	7261811	40	4	4	0	2	2	mixed_rise	ENSG00000181885.18,ENSG00000262302.1	CLDN7,ENSG00000262302	ENSG00000181885.18	CLDN7
chr17	7294126	7294451	326	5	0	5	3	2	mixed_decline	ENSG00000006047.13	YBX2	ENSG00000006047.13	YBX2
chr17	7446867	7447098	232	11	0	11	3	8	mixed_decline	ENSG00000170175.11	CHRNB1
chr17	7855010	7855291	282	8	0	8	3	5	mixed_decline	ENSG00000167874.7	TMEM88	ENSG00000167874.7	TMEM88
chr17	7855565	7855823	259	8	0	8	8	0	steep_decline	ENSG00000167874.7	TMEM88	ENSG00000182224.12	CYB5D1
chr17	8226849	8227001	153	3	0	3	3	0	steep_decline	ENSG00000178971.16	CTC1
chr17	8311552	8311664	113	6	0	6	6	0	steep_decline	ENSG00000198844.12	ARHGEF15	ENSG00000198844.12	ARHGEF15
chr17	9576715	9576815	101	6	6	0	5	1	mixed_rise	ENSG00000166596.15	CFAP52	ENSG00000170310.15	STX8
chr17	9772857	9772941	85	6	0	6	0	6	shallow_decline	ENSG00000184544.12,ENSG00000282882.2	DHRS7C,ENSG00000282882
chr17	10040765	10040884	120	3	3	0	3	0	steep_rise	ENSG00000007237.19	GAS7
chr17	10293635	10293712	78	4	4	0	0	4	shallow_rise	ENSG00000273388.1	ENSG00000273388
chr17	19673508	19673589	82	3	3	0	3	0	steep_rise	ENSG00000072210.19	ALDH3A2	ENSG00000072210.19	ALDH3A2
chr17	20784293	20784384	92	3	0	3	1	2	mixed_decline			ENSG00000226549.3	SCDP1
chr17	21842770	21842859	90	9	0	9	4	5	mixed_decline
chr17	28230392	28230462	71	3	0	3	0	3	shallow_decline
chr17	28307049	28307411	363	7	0	7	5	2	mixed_decline	ENSG00000265480.5	KRT18P55	ENSG00000265480.5	KRT18P55
chr17	28841577	28841626	50	4	0	4	4	0	steep_decline	ENSG00000173065.14	FAM222B
chr17	28969840	28970074	235	3	0	3	1	2	mixed_decline	ENSG00000063015.21,ENSG00000179761.12	SEZ6,PIPOX
chr17	29616799	29616845	47	4	4	0	4	0	steep_rise	ENSG00000167549.19,ENSG00000264031.1	CORO6,ABHD15-AS1
chr17	29617807	29617865	59	3	3	0	2	1	mixed_rise	ENSG00000167549.19,ENSG00000264031.1	CORO6,ABHD15-AS1	ENSG00000167549.19	CORO6
chr17	29618143	29618304	162	8	8	0	3	5	mixed_rise	ENSG00000167549.19,ENSG00000264031.1	CORO6,ABHD15-AS1	ENSG00000167549.19	CORO6
chr17	29785995	29786096	102	7	0	7	6	1	steep_decline	ENSG00000141298.19,ENSG00000263657.1	SSH2,ENSG00000263657
chr17	32255875	32255932	58	4	4	0	2	2	mixed_rise
chr17	32828242	32828313	72	6	6	0	6	0	steep_rise	ENSG00000176658.17	MYO1D
chr17	35488173	35488304	132	3	0	3	3	0	steep_decline	ENSG00000205045.12	SLFN12L	ENSG00000205045.12,ENSG00000267046.1	SLFN12L,E2F3P1
chr17	36550126	36550230	105	5	5	0	2	3	mixed_rise	ENSG00000278311.5	GGNBP2
chr17	36641748	36641904	157	4	0	4	2	2	mixed_decline
chr17	36661378	36661486	109	3	0	3	2	1	mixed_decline
chr17	36808454	36808485	32	4	0	4	3	1	mixed_decline
chr17	36934803	36935119	317	11	0	11	6	5	mixed_decline	ENSG00000277268.2	LHX1-DT	ENSG00000273706.5,ENSG00000277268.2	LHX1,LHX1-DT
chr17	36936508	36936652	145	4	0	4	1	3	mixed_decline	ENSG00000277268.2	LHX1-DT	ENSG00000273706.5,ENSG00000277268.2	LHX1,LHX1-DT
chr17	36937683	36937818	136	7	0	7	4	3	mixed_decline	ENSG00000273706.5	LHX1	ENSG00000273706.5,ENSG00000277268.2	LHX1,LHX1-DT
chr17	36942675	36942855	181	5	0	5	1	4	mixed_decline	ENSG00000273706.5,ENSG00000276707.1	LHX1,ENSG00000276707
chr17	36943308	36943488	181	7	0	7	4	3	mixed_decline	ENSG00000273706.5,ENSG00000276707.1	LHX1,ENSG00000276707	ENSG00000276707.1	ENSG00000276707
chr17	38562035	38562333	299	9	0	9	8	1	steep_decline	ENSG00000277363.5	SRCIN1
chr17	38610344	38610394	51	3	0	3	2	1	mixed_decline
chr17	38678392	38678446	55	3	3	0	1	2	mixed_rise
chr17	39213069	39213163	95	3	3	0	3	0	steep_rise	ENSG00000141750.7	STAC2
chr17	39868150	39868192	43	4	0	4	1	3	mixed_decline			ENSG00000186075.13	ZPBP2
chr17	40177790	40177924	135	13	13	0	4	9	mixed_rise	ENSG00000108352.13	RAPGEFL1	ENSG00000108352.13	RAPGEFL1
chr17	40379631	40379827	197	3	3	0	2	1	mixed_rise
chr17	40612821	40612978	158	3	3	0	3	0	steep_rise
chr17	41654601	41654840	240	6	6	0	2	4	mixed_rise
chr17	42532698	42532969	272	3	3	0	1	2	mixed_rise			ENSG00000267185.1	PTP4A2P1
chr17	42547807	42548500	694	11	11	0	7	4	mixed_rise	ENSG00000108785.7,ENSG00000266929.1	HSD17B1P1,ENSG00000266929
chr17	42566790	42566813	24	4	0	4	4	0	steep_decline			ENSG00000108788.12	MLX
chr17	43117163	43117299	137	3	3	0	1	2	mixed_rise	ENSG00000012048.23	BRCA1
chr17	43755330	43755782	453	19	19	0	9	10	mixed_rise	ENSG00000167941.3	SOST
chr17	44279865	44280067	203	3	0	3	2	1	mixed_decline	ENSG00000285486.1	ENSG00000285486
chr17	44558774	44558972	199	5	0	5	3	2	mixed_decline	ENSG00000180340.7	FZD2
chr17	44656975	44657087	113	4	0	4	0	4	shallow_decline	ENSG00000180336.18	MEIOC
chr17	44959813	44959959	147	6	0	6	3	3	mixed_decline	ENSG00000131094.4,ENSG00000136448.13	C1QL1,NMT1
chr17	45431238	45431456	219	3	3	0	2	1	mixed_rise	ENSG00000159314.12	ARHGAP27	ENSG00000159314.12	ARHGAP27
chr17	45897363	45897420	58	4	0	4	2	2	mixed_decline	ENSG00000186868.17,ENSG00000279685.2	MAPT,MAPT-IT1	ENSG00000264589.5	MAPT-AS1
chr17	46974326	46974457	132	3	0	3	3	0	steep_decline	ENSG00000108433.17,ENSG00000262633.2	GOSR2,ENSG00000262633
chr17	47556804	47556892	89	3	3	0	3	0	steep_rise	ENSG00000141279.17	NPEPPS	ENSG00000206734.1	Y_RNA
chr17	47648665	47648719	55	5	5	0	4	1	mixed_rise	ENSG00000263766.6	KPNB1-DT	ENSG00000108424.11	KPNB1
chr17	47696046	47696151	106	5	0	5	5	0	steep_decline	ENSG00000198933.10	TBKBP1
chr17	47847938	47847981	44	3	3	0	3	0	steep_rise	ENSG00000189120.5	SP6
chr17	47851980	47852040	61	3	3	0	0	3	shallow_rise	ENSG00000189120.5	SP6	ENSG00000189120.5	SP6
chr17	48266761	48266806	46	3	3	0	1	2	mixed_rise	ENSG00000141293.16	SKAP1
chr17	48489963	48489976	14	3	3	0	2	1	mixed_rise
chr17	48543699	48543719	21	4	0	4	4	0	steep_decline	ENSG00000173917.11,ENSG00000230148.8	HOXB2,HOXB-AS1	ENSG00000173917.11,ENSG00000230148.8	HOXB2,HOXB-AS1
chr17	48544602	48544701	100	3	0	3	1	2	mixed_decline	ENSG00000173917.11,ENSG00000230148.8	HOXB2,HOXB-AS1	ENSG00000173917.11,ENSG00000230148.8	HOXB2,HOXB-AS1
chr17	48597805	48597875	71	3	0	3	1	2	mixed_decline	ENSG00000108511.10,ENSG00000120093.12,ENSG00000233101.10	HOXB6,HOXB3,HOXB-AS3	ENSG00000108511.10	HOXB6
chr17	48613068	48613408	341	5	0	5	3	2	mixed_decline	ENSG00000120068.7,ENSG00000260027.5	HOXB8,HOXB7
chr17	48625174	48625186	13	3	0	3	3	0	steep_decline	ENSG00000170689.10,ENSG00000260027.5	HOXB9,HOXB7
chr17	48633541	48634044	504	9	0	9	6	3	mixed_decline	ENSG00000242207.1,ENSG00000260027.5	HOXB-AS4,HOXB7	ENSG00000210741.1,ENSG00000260027.5	MIR196A1,HOXB7
chr17	48728694	48728753	60	3	0	3	2	1	mixed_decline	ENSG00000159184.8	HOXB13	ENSG00000159184.8	HOXB13
chr17	48747649	48747910	262	4	0	4	0	4	shallow_decline
chr17	48755006	48755067	62	6	0	6	3	3	mixed_decline
chr17	48995472	48996079	608	17	0	17	8	9	mixed_decline	ENSG00000250838.1	ENSG00000250838	ENSG00000159217.10	IGF2BP1
chr17	49528265	49528365	101	3	0	3	1	2	mixed_decline	ENSG00000249906.1	NGFR-AS1
chr17	50112924	50113006	83	5	5	0	2	3	mixed_rise	ENSG00000167100.15	SAMD14
chr17	50443129	50443198	70	3	3	0	3	0	steep_rise	ENSG00000167107.13	ACSF2
chr17	50468477	50469533	1057	31	0	31	22	9	mixed_decline	ENSG00000136457.10,ENSG00000167107.13	CHAD,ACSF2	ENSG00000136457.10,ENSG00000167107.13	CHAD,ACSF2
chr17	50716733	50716795	63	3	3	0	2	1	mixed_rise
chr17	51829924	51829981	58	3	3	0	1	2	mixed_rise	ENSG00000154975.14	CA10
chr17	56592129	56592267	139	3	3	0	0	3	shallow_rise			ENSG00000183691.6	NOG
chr17	57046193	57046391	199	4	0	4	3	1	mixed_decline	ENSG00000261192.1	RNF126P1
chr17	59430736	59430793	58	4	4	0	4	0	steep_rise	ENSG00000265313.7	LINC01476
chr17	59842402	59842498	97	3	3	0	3	0	steep_rise
chr17	60150051	60150082	32	4	0	4	3	1	mixed_decline	ENSG00000167434.10	CA4
chr17	61196287	61196398	112	3	0	3	2	1	mixed_decline	ENSG00000141376.23	BCAS3
chr17	61400788	61400973	186	6	0	6	5	1	mixed_decline	ENSG00000121068.14,ENSG00000267280.6	TBX2,TBX2-AS1	ENSG00000267131.1,ENSG00000267280.6	ENSG00000267131,TBX2-AS1
chr17	61454576	61454910	335	11	0	11	8	3	mixed_decline	ENSG00000121075.11	TBX4	ENSG00000121075.11	TBX4
chr17	61487494	61487527	34	5	0	5	1	4	mixed_decline
chr17	62592186	62592255	70	4	4	0	3	1	mixed_rise	ENSG00000146872.19	TLK2
chr17	63609509	63609624	116	3	0	3	1	2	mixed_decline
chr17	64345483	64345761	279	3	0	3	2	1	mixed_decline	ENSG00000261371.6	PECAM1
chr17	64377971	64378176	206	5	0	5	3	2	mixed_decline	ENSG00000261371.6	PECAM1
chr17	66676007	66676207	201	8	8	0	8	0	steep_rise	ENSG00000154229.12	PRKCA	ENSG00000229330.2	ENSG00000229330
chr17	72116049	72116247	199	6	0	6	4	2	mixed_decline	ENSG00000234899.11,ENSG00000288605.1	SOX9-AS1,ENSG00000288605	ENSG00000234899.11	SOX9-AS1
chr17	72123424	72123850	427	13	0	13	9	4	mixed_decline	ENSG00000125398.8,ENSG00000234899.11,ENSG00000288605.1	SOX9,SOX9-AS1,ENSG00000288605
chr17	72383138	72383254	117	5	0	5	4	1	mixed_decline	ENSG00000227036.9	LINC00511
chr17	73292049	73292159	111	3	3	0	2	1	mixed_rise	ENSG00000179604.10	CDC42EP4
chr17	73592668	73592837	170	7	0	7	6	1	steep_decline	ENSG00000069188.17	SDK2
chr17	74236242	74236303	62	3	0	3	3	0	steep_decline	ENSG00000141540.11	TTYH2
chr17	74444750	74444840	91	4	0	4	2	2	mixed_decline	ENSG00000170412.18	GPRC5C	ENSG00000170412.18	GPRC5C
chr17	74466420	74466485	66	3	0	3	2	1	mixed_decline	ENSG00000167851.15	CD300A	ENSG00000167851.15	CD300A
chr17	74671270	74671538	269	3	0	3	0	3	shallow_decline	ENSG00000172794.20,ENSG00000264659.2	RAB37,ENSG00000264659
chr17	74736507	74736597	91	3	0	3	1	2	mixed_decline	ENSG00000172794.20	RAB37	ENSG00000172794.20	RAB37
chr17	74852324	74852388	65	8	0	8	7	1	steep_decline	ENSG00000161509.14	GRIN2C
chr17	75087999	75088279	281	3	3	0	1	2	mixed_rise	ENSG00000170190.16	SLC16A5	ENSG00000170190.16	SLC16A5
chr17	75444159	75444186	28	3	0	3	2	1	mixed_decline	ENSG00000177728.17	TMEM94
chr17	75908060	75908162	103	3	3	0	0	3	shallow_rise	ENSG00000267426.5	ENSG00000267426
chr17	76279121	76279391	271	4	4	0	1	3	mixed_rise	ENSG00000129646.16	QRICH2
chr17	76530069	76530142	74	6	0	6	4	2	mixed_decline	ENSG00000161544.10,ENSG00000214140.11	CYGB,PRCD	ENSG00000161544.10	CYGB
chr17	76545126	76545188	63	4	0	4	4	0	steep_decline	ENSG00000161544.10,ENSG00000214140.11	CYGB,PRCD	ENSG00000214140.11	PRCD
chr17	76584893	76584955	63	3	3	0	1	2	mixed_rise	ENSG00000070731.11	ST6GALNAC2
chr17	76689609	76689700	92	3	0	3	0	3	shallow_decline	ENSG00000182534.14	MXRA7	ENSG00000182534.14	MXRA7
chr17	77287394	77287484	91	3	3	0	3	0	steep_rise	ENSG00000184640.20	SEPTIN9	ENSG00000184640.20	SEPTIN9
chr17	77467707	77467719	13	3	0	3	0	3	shallow_decline	ENSG00000184640.20	SEPTIN9	ENSG00000267263.1	ENSG00000267263
chr17	78131842	78132049	208	10	10	0	10	0	steep_rise	ENSG00000141524.18,ENSG00000167895.15	TMC6,TMC8	ENSG00000141524.18	TMC6
chr17	78132553	78132603	51	4	4	0	3	1	mixed_rise	ENSG00000167895.15	TMC8	ENSG00000141524.18	TMC6
chr17	78680996	78681112	117	3	0	3	0	3	shallow_decline	ENSG00000108669.17	CYTH1	ENSG00000108669.17	CYTH1
chr17	78884013	78884328	316	7	0	7	0	7	shallow_decline	ENSG00000035862.12,ENSG00000178404.10	TIMP2,CEP295NL
chr17	79779400	79779496	97	5	0	5	2	3	mixed_decline	ENSG00000173894.11	CBX2
chr17	79812612	79812662	51	3	0	3	2	1	mixed_decline
chr17	80192059	80192076	18	3	0	3	3	0	steep_decline	ENSG00000141527.18	CARD14	ENSG00000141527.18	CARD14
chr17	80278243	80278424	182	4	0	4	3	1	mixed_decline	ENSG00000173821.20	RNF213
chr17	80494773	80494828	56	3	3	0	2	1	mixed_rise
chr17	80679111	80679175	65	4	0	4	3	1	mixed_decline	ENSG00000141564.15	RPTOR
chr17	81018623	81018656	34	3	0	3	3	0	steep_decline	ENSG00000262873.2	ENSG00000262873	ENSG00000262873.2	ENSG00000262873
chr17	81026804	81026877	74	4	0	4	3	1	mixed_decline	ENSG00000262873.2	ENSG00000262873	ENSG00000262098.1,ENSG00000262873.2	ENSG00000262098,ENSG00000262873
chr17	81032969	81033100	132	9	0	9	4	5	mixed_decline	ENSG00000226137.5	BAIAP2-DT
chr17	81038090	81038120	31	3	3	0	3	0	steep_rise	ENSG00000175866.16	BAIAP2
chr17	81053317	81053408	92	4	0	4	4	0	steep_decline	ENSG00000175866.16	BAIAP2	ENSG00000175866.16	BAIAP2
chr17	81086912	81086946	35	3	3	0	0	3	shallow_rise	ENSG00000175866.16	BAIAP2	ENSG00000175866.16	BAIAP2
chr17	81119549	81119600	52	3	0	3	3	0	steep_decline	ENSG00000181409.14	AATK
chr17	81122324	81122376	53	5	0	5	0	5	shallow_decline	ENSG00000181409.14	AATK	ENSG00000181409.14	AATK
chr17	81135899	81136085	187	10	10	0	4	6	mixed_rise	ENSG00000181409.14,ENSG00000263167.1	AATK,ENSG00000263167
chr17	81196739	81197169	431	13	0	13	9	4	mixed_decline	ENSG00000141577.14	CEP131	ENSG00000141577.14,ENSG00000262115.1	CEP131,ENSG00000262115
chr17	81285240	81285252	13	3	0	3	3	0	steep_decline	ENSG00000157637.13	SLC38A10
chr17	81330883	81331025	143	6	6	0	3	3	mixed_rise			ENSG00000185332.8	TMEM105
chr17	81403840	81404049	210	11	11	0	0	11	shallow_rise	ENSG00000266074.10	BAHCC1
chr17	81648144	81648486	343	6	0	6	5	1	mixed_decline	ENSG00000182446.14,ENSG00000182612.11	NPLOC4,TSPAN10	ENSG00000182446.14	NPLOC4
chr17	81659471	81659862	392	8	8	0	8	0	steep_rise	ENSG00000185527.12	PDE6G
chr17	81966070	81966187	118	7	0	7	4	3	mixed_decline	ENSG00000264735.1	ENSG00000264735
chr17	82000772	82000974	203	4	0	4	0	4	shallow_decline	ENSG00000169696.16	ASPSCR1
chr17	82104150	82104204	55	4	4	0	3	1	mixed_rise	ENSG00000176155.21	CCDC57
chr17	82112722	82112799	78	3	3	0	0	3	shallow_rise	ENSG00000176155.21	CCDC57
chr17	82215304	82215354	51	3	0	3	2	1	mixed_decline	ENSG00000264548.1	ENSG00000264548
chr17	82349408	82349532	125	3	0	3	3	0	steep_decline
chr17	82384822	82384917	96	4	4	0	2	2	mixed_rise
chr17	82437117	82437257	141	6	6	0	3	3	mixed_rise	ENSG00000169660.17	HEXD	ENSG00000169660.17	HEXD
chr17	82830388	82830472	85	9	0	9	9	0	steep_decline	ENSG00000141556.22,ENSG00000141579.7	TBCD,ZNF750	ENSG00000141556.22	TBCD
chr17	82874343	82874534	192	7	7	0	2	5	mixed_rise	ENSG00000141556.22	TBCD
chr17	82882904	82883114	211	6	6	0	6	0	steep_rise	ENSG00000141556.22	TBCD	ENSG00000141556.22	TBCD
chr17	82986108	82986185	78	3	0	3	2	1	mixed_decline	ENSG00000175711.9	B3GNTL1
chr17	83010254	83010275	22	3	3	0	0	3	shallow_rise	ENSG00000175711.9	B3GNTL1
chr17	83084751	83085038	288	4	4	0	4	0	steep_rise	ENSG00000176845.13	METRNL
chr17	83091713	83092208	496	9	9	0	5	4	mixed_rise	ENSG00000176845.13	METRNL	ENSG00000176845.13	METRNL
chr17	83097045	83097147	103	3	3	0	2	1	mixed_rise			ENSG00000274370.1	ENSG00000274370
chr18	597447	597565	119	3	3	0	2	1	mixed_rise	ENSG00000079101.17	CLUL1	ENSG00000079101.17	CLUL1
chr18	909085	909187	103	5	0	5	4	1	mixed_decline	ENSG00000141433.13	ADCYAP1	ENSG00000265671.1	ENSG00000265671
chr18	3014096	3014129	34	3	3	0	1	2	mixed_rise			ENSG00000101577.10	LPIN2
chr18	3360398	3360684	287	4	0	4	1	3	mixed_decline	ENSG00000259256.2	LINC01895
chr18	5196465	5196631	167	3	0	3	2	1	mixed_decline	ENSG00000231824.4	AKAIN1	ENSG00000285575.1	ENSG00000285575
chr18	7003479	7003548	70	4	4	0	1	3	mixed_rise	ENSG00000101680.16	LAMA1
chr18	8822827	8822981	155	5	5	0	4	1	mixed_rise	ENSG00000168502.18	MTCL1
chr18	9571730	9571841	112	3	0	3	3	0	steep_decline	ENSG00000154845.16	PPP4R1	ENSG00000154845.16	PPP4R1
chr18	9967969	9968032	64	5	0	5	0	5	shallow_decline
chr18	10062279	10062494	216	3	0	3	2	1	mixed_decline
chr18	10131981	10132110	130	4	4	0	4	0	steep_rise	ENSG00000265554.3	ENSG00000265554
chr18	13641598	13642021	424	16	0	16	13	3	mixed_decline	ENSG00000168675.19	LDLRAD4	ENSG00000168675.19	LDLRAD4
chr18	14999329	14999403	75	4	0	4	2	2	mixed_decline
chr18	22176531	22176583	53	4	4	0	4	0	steep_rise	ENSG00000141448.11,ENSG00000264012.1	GATA6,ENSG00000264012
chr18	22176918	22176990	73	6	6	0	6	0	steep_rise	ENSG00000141448.11	GATA6	ENSG00000264012.1	ENSG00000264012
chr18	23331093	23331221	129	7	7	0	6	1	steep_rise	ENSG00000134490.14	TMEM241	ENSG00000134490.14	TMEM241
chr18	28175451	28175558	108	4	0	4	1	3	mixed_decline	ENSG00000170558.10	CDH2
chr18	31040886	31041071	186	3	0	3	1	2	mixed_decline	ENSG00000134762.17	DSC3
chr18	31042627	31043129	503	9	0	9	5	4	mixed_decline	ENSG00000134762.17	DSC3	ENSG00000134762.17	DSC3
chr18	32110941	32111060	120	3	0	3	2	1	mixed_decline	ENSG00000134758.14,ENSG00000263917.1	RNF138,ENSG00000263917
chr18	37243660	37243913	254	4	0	4	1	3	mixed_decline	ENSG00000101489.20,ENSG00000267707.2	CELF4,ENSG00000267707	ENSG00000267707.2	ENSG00000267707
chr18	47247455	47247764	310	5	0	5	4	1	mixed_decline	ENSG00000215474.8	SKOR2
chr18	47251451	47251495	45	4	0	4	4	0	steep_decline	ENSG00000215474.8	SKOR2
chr18	47260926	47261175	250	5	0	5	4	1	mixed_decline
chr18	47262499	47262570	72	6	0	6	4	2	mixed_decline			ENSG00000287673.1	ENSG00000287673
chr18	47263803	47264124	322	6	0	6	3	3	mixed_decline	ENSG00000287673.1	ENSG00000287673	ENSG00000287673.1	ENSG00000287673
chr18	48137264	48137351	88	5	5	0	5	0	steep_rise	ENSG00000184828.10	ZBTB7C
chr18	48441529	48441810	282	5	0	5	0	5	shallow_decline
chr18	48713499	48713550	52	4	0	4	1	3	mixed_decline	ENSG00000134030.14	CTIF
chr18	48781330	48781508	179	4	0	4	4	0	steep_decline	ENSG00000134030.14	CTIF
chr18	48851706	48851720	15	3	0	3	3	0	steep_decline	ENSG00000134030.14	CTIF
chr18	54236700	54236776	77	3	0	3	0	3	shallow_decline
chr18	55780280	55780543	264	16	0	16	12	4	mixed_decline	ENSG00000267284.2,ENSG00000267325.2	ENSG00000267284,LINC01415	ENSG00000267325.2	LINC01415
chr18	57353583	57354112	530	6	0	6	4	2	mixed_decline	ENSG00000177511.6	ST8SIA3
chr18	57428760	57428886	127	5	0	5	5	0	steep_decline	ENSG00000277837.1	ENSG00000277837
chr18	57436408	57436508	101	5	0	5	3	2	mixed_decline	ENSG00000119547.6	ONECUT2
chr18	59272442	59272495	54	3	0	3	1	2	mixed_decline	ENSG00000134438.10	RAX
chr18	59273071	59273129	59	4	0	4	1	3	mixed_decline	ENSG00000134438.10	RAX	ENSG00000134438.10	RAX
chr18	62596833	62596855	23	3	0	3	3	0	steep_decline
chr18	69401032	69401238	207	5	0	5	5	0	steep_decline	ENSG00000206052.11	DOK6	ENSG00000278532.1	ENSG00000278532
chr18	69955589	69955669	81	3	3	0	2	1	mixed_rise	ENSG00000150637.9	CD226
chr18	72866953	72867244	292	4	0	4	2	2	mixed_decline	ENSG00000166342.19	NETO1	ENSG00000166342.19,ENSG00000263958.3	NETO1,NETO1-DT
chr18	75455453	75455629	177	5	0	5	2	3	mixed_decline			ENSG00000287281.1	ENSG00000287281
chr18	76451619	76451643	25	4	0	4	3	1	mixed_decline	ENSG00000101493.11	ZNF516
chr18	76956066	76956086	21	5	5	0	0	5	shallow_rise	ENSG00000130856.17	ZNF236
chr18	77087544	77088037	494	13	0	13	10	3	mixed_decline	ENSG00000197971.16	MBP	ENSG00000197971.16	MBP
chr18	77251627	77251650	24	4	0	4	4	0	steep_decline	ENSG00000166573.6	GALR1
chr18	78123263	78123443	181	5	0	5	5	0	steep_decline
chr18	78815004	78815083	80	3	3	0	0	3	shallow_rise
chr18	78978654	78978816	163	5	0	5	3	2	mixed_decline	ENSG00000263146.3	LINC01896	ENSG00000256463.10,ENSG00000263146.3	SALL3,LINC01896
chr18	78979823	78980189	367	16	0	16	11	5	mixed_decline	ENSG00000256463.10	SALL3	ENSG00000256463.10,ENSG00000263146.3	SALL3,LINC01896
chr18	78980834	78980899	66	6	0	6	3	3	mixed_decline	ENSG00000256463.10	SALL3	ENSG00000263146.3	LINC01896
chr18	79749844	79749868	25	3	0	3	0	3	shallow_decline	ENSG00000060069.18	CTDP1
chr18	79864148	79864241	94	3	0	3	0	3	shallow_decline	ENSG00000178342.5	KCNG2
chr18	79962400	79962515	116	4	4	0	4	0	steep_rise	ENSG00000287879.1	ENSG00000287879
chr18	80169958	80169993	36	4	0	4	2	2	mixed_decline	ENSG00000178184.16,ENSG00000267270.7	PARD6G,PARD6G-AS1
chr19	308828	308916	89	10	0	10	1	9	shallow_decline	ENSG00000105556.12	MIER2
chr19	310663	311146	484	10	0	10	7	3	mixed_decline	ENSG00000105556.12	MIER2	ENSG00000105556.12	MIER2
chr19	315343	315491	149	7	0	7	6	1	steep_decline	ENSG00000105556.12	MIER2
chr19	402190	402253	64	3	0	3	1	2	mixed_decline
chr19	447201	447295	95	4	0	4	4	0	steep_decline	ENSG00000129946.11	SHC2
chr19	518878	519081	204	6	6	0	5	1	mixed_rise	ENSG00000141933.9	TPGS1
chr19	660423	660484	62	3	3	0	3	0	steep_rise	ENSG00000070423.18	RNF126
chr19	710286	710534	249	4	0	4	2	2	mixed_decline	ENSG00000099864.18	PALM
chr19	719853	719909	57	4	4	0	2	2	mixed_rise	ENSG00000099864.18	PALM
chr19	752223	752337	115	4	4	0	3	1	mixed_rise	ENSG00000099812.9	MISP
chr19	781246	781322	77	3	0	3	2	1	mixed_decline	ENSG00000272473.1	ENSG00000272473	ENSG00000267530.4	LINC01836
chr19	807433	807703	271	3	0	3	0	3	shallow_decline	ENSG00000011304.22	PTBP1	ENSG00000011304.22	PTBP1
chr19	812653	812851	199	5	0	5	1	4	mixed_decline	ENSG00000129951.19	PLPPR3	ENSG00000263414.1	MIR3187
chr19	825096	825181	86	3	0	3	1	2	mixed_decline	ENSG00000172232.10	AZU1
chr19	853370	853409	40	3	0	3	3	0	steep_decline	ENSG00000197561.7	ELANE
chr19	883736	883803	68	4	4	0	3	1	mixed_rise	ENSG00000175221.16	MED16
chr19	884059	884149	91	5	5	0	2	3	mixed_rise	ENSG00000175221.16	MED16
chr19	995189	995268	80	3	3	0	0	3	shallow_rise	ENSG00000065268.11	WDR18
chr19	1071234	1071513	280	7	0	7	1	6	shallow_decline	ENSG00000180448.11	ARHGAP45	ENSG00000180448.11	ARHGAP45
chr19	1136033	1136075	43	3	0	3	1	2	mixed_decline	ENSG00000064932.16	SBNO2
chr19	1136715	1136816	102	3	0	3	1	2	mixed_decline	ENSG00000064932.16	SBNO2
chr19	1151961	1152065	105	3	0	3	3	0	steep_decline	ENSG00000064932.16	SBNO2
chr19	1178069	1178128	60	3	3	0	1	2	mixed_rise	ENSG00000118046.17	STK11
chr19	1230133	1230159	27	3	0	3	0	3	shallow_decline	ENSG00000099625.14	CBARP
chr19	1406473	1406620	148	3	3	0	0	3	shallow_rise			ENSG00000071626.17	DAZAP1
chr19	1608827	1608908	82	3	3	0	0	3	shallow_rise
chr19	1675968	1676029	62	4	0	4	4	0	steep_decline
chr19	1754845	1755025	181	4	0	4	3	1	mixed_decline	ENSG00000205922.5	ONECUT3
chr19	1852093	1852151	59	4	0	4	2	2	mixed_decline			ENSG00000267125.2	ENSG00000267125
chr19	1854598	1854635	38	4	0	4	1	3	mixed_decline	ENSG00000129911.9	KLF16
chr19	2191342	2191374	33	3	0	3	0	3	shallow_decline	ENSG00000104885.19	DOT1L
chr19	2276283	2276373	91	3	0	3	0	3	shallow_decline	ENSG00000188305.6,ENSG00000273734.1	PEAK3,ENSG00000273734
chr19	2425403	2425755	353	4	0	4	2	2	mixed_decline	ENSG00000099800.8,ENSG00000178297.15	TIMM13,TMPRSS9
chr19	2429276	2429599	324	4	0	4	1	3	mixed_decline	ENSG00000176619.13	LMNB2	ENSG00000099800.8	TIMM13
chr19	2513606	2513678	73	3	3	0	2	1	mixed_rise	ENSG00000176533.13	GNG7
chr19	2525147	2525377	231	6	6	0	4	2	mixed_rise	ENSG00000176533.13	GNG7
chr19	2624255	2624524	270	7	7	0	4	3	mixed_rise	ENSG00000176533.13	GNG7
chr19	2633571	2633679	109	3	3	0	2	1	mixed_rise	ENSG00000176533.13	GNG7
chr19	2885947	2886000	54	3	3	0	0	3	shallow_rise
chr19	2975848	2975934	87	4	4	0	4	0	steep_rise			ENSG00000104953.20	TLE6
chr19	3097714	3097778	65	6	0	6	4	2	mixed_decline	ENSG00000088256.9	GNA11
chr19	3136258	3136638	381	7	7	0	7	0	steep_rise	ENSG00000060558.4	GNA15	ENSG00000060558.4	GNA15
chr19	3313162	3313179	18	3	0	3	0	3	shallow_decline			ENSG00000141905.19	NFIC
chr19	4010006	4010083	78	3	0	3	3	0	steep_decline	ENSG00000105229.7	PIAS4
chr19	4108818	4108936	119	6	6	0	0	6	shallow_rise	ENSG00000126934.15	MAP2K2
chr19	4389791	4389899	109	4	0	4	1	3	mixed_decline	ENSG00000141985.9	SH3GL1
chr19	4717552	4717777	226	5	5	0	2	3	mixed_rise	ENSG00000142002.18	DPP9	ENSG00000142002.18	DPP9
chr19	5320068	5320317	250	5	0	5	3	2	mixed_decline	ENSG00000105426.18	PTPRS
chr19	6092922	6092984	63	3	3	0	0	3	shallow_rise	ENSG00000087903.13	RFX2
chr19	6093256	6093392	137	3	3	0	2	1	mixed_rise	ENSG00000087903.13	RFX2
chr19	6210626	6210771	146	3	0	3	3	0	steep_decline	ENSG00000130382.9	MLLT1
chr19	6233020	6233144	125	4	0	4	2	2	mixed_decline	ENSG00000130382.9	MLLT1
chr19	6271863	6271969	107	3	0	3	3	0	steep_decline	ENSG00000130382.9	MLLT1
chr19	6661068	6661114	47	3	0	3	0	3	shallow_decline
chr19	6711003	6711050	48	4	0	4	2	2	mixed_decline	ENSG00000125730.18	C3	ENSG00000125730.18	C3
chr19	6753438	6753607	170	5	0	5	5	0	steep_decline	ENSG00000125731.13	SH2D3A	ENSG00000269680.1	ENSG00000269680
chr19	6772871	6773051	181	5	5	0	2	3	mixed_rise	ENSG00000141968.8	VAV1
chr19	7349505	7349671	167	3	3	0	1	2	mixed_rise	ENSG00000104880.19	ARHGEF18
chr19	7483309	7483353	45	3	0	3	2	1	mixed_decline	ENSG00000104883.8	PEX11G	ENSG00000104883.8	PEX11G
chr19	7619747	7619843	97	7	7	0	5	2	mixed_rise	ENSG00000076924.12	XAB2
chr19	7620282	7620527	246	3	3	0	1	2	mixed_rise	ENSG00000076924.12	XAB2
chr19	7788335	7788419	85	3	0	3	1	2	mixed_decline	ENSG00000268297.1	CLEC4GP1
chr19	7843992	7844034	43	3	0	3	0	3	shallow_decline	ENSG00000142459.9	EVI5L
chr19	8147088	8147174	87	4	4	0	3	1	mixed_rise	ENSG00000142449.13	FBN3
chr19	8334944	8335924	981	31	31	0	31	0	steep_rise	ENSG00000186994.12	KANK3	ENSG00000186994.12	KANK3
chr19	8342759	8342795	37	3	0	3	2	1	mixed_decline	ENSG00000186994.12	KANK3
chr19	8592035	8592069	35	3	0	3	2	1	mixed_decline	ENSG00000142303.14	ADAMTS10
chr19	9362998	9363021	24	3	0	3	1	2	mixed_decline	ENSG00000188629.13,ENSG00000270011.8	ZNF177,ZNF559-ZNF177	ENSG00000188629.13,ENSG00000270011.8	ZNF177,ZNF559-ZNF177
chr19	9913193	9913270	78	3	0	3	3	0	steep_decline	ENSG00000105088.9	OLFM2
chr19	10273352	10273447	96	7	7	0	5	2	mixed_rise	ENSG00000090339.9,ENSG00000266978.1	ICAM1,ENSG00000266978
chr19	10275898	10275960	63	4	4	0	4	0	steep_rise	ENSG00000090339.9,ENSG00000266978.1	ICAM1,ENSG00000266978
chr19	10276271	10276342	72	5	5	0	3	2	mixed_rise	ENSG00000090339.9,ENSG00000266978.1	ICAM1,ENSG00000266978
chr19	10293872	10294570	699	12	0	12	8	4	mixed_decline	ENSG00000105376.5	ICAM5
chr19	10420902	10420918	17	3	0	3	1	2	mixed_decline	ENSG00000065989.16	PDE4A	ENSG00000105401.9	CDC37
chr19	10659629	10659674	46	4	4	0	4	0	steep_rise	ENSG00000129351.17	ILF3
chr19	11480907	11480948	42	3	0	3	1	2	mixed_decline	ENSG00000196361.10,ENSG00000267477.1	ELAVL3,ENSG00000267477	ENSG00000196361.10	ELAVL3
chr19	11926414	11926458	45	3	3	0	1	2	mixed_rise	ENSG00000196757.8,ENSG00000267179.1	ZNF700,ENSG00000267179
chr19	12656955	12657042	88	3	0	3	2	1	mixed_decline	ENSG00000104774.13	MAN2B1	ENSG00000104774.13	MAN2B1
chr19	13006801	13006903	103	4	4	0	2	2	mixed_rise	ENSG00000008441.19	NFIX
chr19	13104615	13104720	106	3	0	3	3	0	steep_decline			ENSG00000104903.5	LYL1
chr19	13506265	13506352	88	4	0	4	4	0	steep_decline	ENSG00000141837.22	CACNA1A	ENSG00000141837.22	CACNA1A
chr19	13730975	13731072	98	3	3	0	3	0	steep_rise			ENSG00000104957.14	YJU2B
chr19	13811134	13811203	70	3	0	3	0	3	shallow_decline	ENSG00000132003.10	ZSWIM4
chr19	13884949	13884988	40	3	3	0	2	1	mixed_rise	ENSG00000132016.12	BRME1	ENSG00000132016.12	BRME1
chr19	13979039	13979129	91	4	0	4	3	1	mixed_decline	ENSG00000132005.9	RFX1
chr19	14405921	14406166	246	4	0	4	3	1	mixed_decline	ENSG00000123146.20,ENSG00000267379.1	ADGRE5,ENSG00000267379
chr19	14478423	14478515	93	6	0	6	0	6	shallow_decline	ENSG00000123159.16	GIPC1
chr19	15115320	15115380	61	5	0	5	5	0	steep_decline	ENSG00000105135.16	ILVBL
chr19	15177904	15178003	100	5	0	5	3	2	mixed_decline	ENSG00000074181.9	NOTCH3
chr19	15333753	15333842	90	5	5	0	2	3	mixed_rise			ENSG00000141867.19	BRD4
chr19	15469783	15469890	108	4	0	4	3	1	mixed_decline	ENSG00000161031.13	PGLYRP2
chr19	16363208	16363564	357	4	4	0	2	2	mixed_rise	ENSG00000127527.14	EPS15L1	ENSG00000127527.14	EPS15L1
chr19	16404620	16404702	83	3	0	3	0	3	shallow_decline	ENSG00000127527.14	EPS15L1	ENSG00000127527.14	EPS15L1
chr19	16442614	16442747	134	6	0	6	0	6	shallow_decline	ENSG00000127527.14,ENSG00000267703.1	EPS15L1,ENSG00000267703
chr19	16663737	16663788	52	3	0	3	3	0	steep_decline	ENSG00000072954.7	TMEM38A
chr19	16889199	16889277	79	5	0	5	0	5	shallow_decline	ENSG00000127533.4	F2RL3
chr19	16896609	16896686	78	5	0	5	5	0	steep_decline	ENSG00000160111.15	CPAMD8	ENSG00000160111.15	CPAMD8
chr19	17264111	17264266	156	4	0	4	3	1	mixed_decline	ENSG00000130307.12	USHBP1
chr19	17328921	17329033	113	8	8	0	6	2	mixed_rise	ENSG00000074855.11	ANO8
chr19	17497301	17497485	185	3	0	3	1	2	mixed_decline	ENSG00000130304.17,ENSG00000269439.7	SLC27A1,PGLS-DT
chr19	18100983	18101100	118	7	0	7	5	2	mixed_decline	ENSG00000099308.11	MAST3
chr19	18386273	18386430	158	7	7	0	7	0	steep_rise	ENSG00000130513.7	GDF15	ENSG00000130513.7,ENSG00000264175.1	GDF15,MIR3189
chr19	18649673	18649790	118	3	0	3	2	1	mixed_decline	ENSG00000167487.12	KLHL26
chr19	18650232	18650323	92	4	0	4	0	4	shallow_decline	ENSG00000167487.12	KLHL26
chr19	18660316	18660440	125	7	7	0	3	4	mixed_rise	ENSG00000167487.12	KLHL26
chr19	18764135	18764200	66	3	3	0	3	0	steep_rise	ENSG00000105662.16	CRTC1
chr19	18769219	18769376	158	5	5	0	1	4	mixed_rise	ENSG00000105662.16	CRTC1
chr19	18787445	18787517	73	5	0	5	5	0	steep_decline	ENSG00000105664.11	COMP	ENSG00000105664.11	COMP
chr19	18790908	18790943	36	3	0	3	2	1	mixed_decline	ENSG00000105664.11	COMP
chr19	18868640	18869035	396	25	0	25	22	3	mixed_decline	ENSG00000130283.9,ENSG00000223802.9	GDF1,CERS1
chr19	18869290	18869356	67	3	0	3	1	2	mixed_decline	ENSG00000130283.9,ENSG00000223802.9	GDF1,CERS1
chr19	18869983	18870070	88	3	0	3	1	2	mixed_decline	ENSG00000130283.9,ENSG00000223802.9	GDF1,CERS1
chr19	19514174	19514624	451	9	0	9	6	3	mixed_decline	ENSG00000178093.14	TSSK6	ENSG00000186010.19,ENSG00000258674.5	NDUFA13,ENSG00000258674
chr19	19540078	19540220	143	3	0	3	1	2	mixed_decline	ENSG00000160161.9	CILP2	ENSG00000160161.9	CILP2
chr19	19637478	19637530	53	3	0	3	0	3	shallow_decline	ENSG00000089639.11	GMIP	ENSG00000089639.11	GMIP
chr19	20664547	20664591	45	3	3	0	2	1	mixed_rise
chr19	22215465	22215576	112	4	0	4	1	3	mixed_decline	ENSG00000196109.9	ZNF676
chr19	22428666	22428730	65	3	0	3	1	2	mixed_decline	ENSG00000197360.9	ZNF98
chr19	22517616	22517725	110	5	0	5	0	5	shallow_decline	ENSG00000197360.9	ZNF98	ENSG00000286157.1	ENSG00000286157
chr19	22622999	22623017	19	3	0	3	3	0	steep_decline	ENSG00000268038.4	LINC01785	ENSG00000268038.4	LINC01785
chr19	22807315	22807517	203	6	0	6	3	3	mixed_decline
chr19	23002881	23003248	368	7	0	7	6	1	steep_decline	ENSG00000269067.2	ZNF728	ENSG00000269067.2	ZNF728
chr19	27747192	27747276	85	3	0	3	2	1	mixed_decline	ENSG00000261824.8	LINC00662	ENSG00000261824.8	LINC00662
chr19	28793377	28794006	630	16	0	16	10	6	mixed_decline			ENSG00000267799.1	MAN1A2P1
chr19	29525079	29525107	29	3	0	3	1	2	mixed_decline	ENSG00000264515.7,ENSG00000266248.1	VSTM2B-DT,ENSG00000266248	ENSG00000187135.8	VSTM2B
chr19	29526029	29526129	101	5	0	5	2	3	mixed_decline	ENSG00000187135.8,ENSG00000266248.1	VSTM2B,ENSG00000266248	ENSG00000264515.7	VSTM2B-DT
chr19	29528738	29528778	41	3	0	3	2	1	mixed_decline	ENSG00000187135.8	VSTM2B	ENSG00000266248.1	ENSG00000266248
chr19	30375165	30375440	276	7	0	7	4	3	mixed_decline	ENSG00000198597.9	ZNF536
chr19	31351686	31351926	241	9	0	9	4	5	mixed_decline	ENSG00000267662.1	TSHZ3-AS1
chr19	33225367	33225617	251	6	0	6	4	2	mixed_decline	ENSG00000130876.11	SLC7A10
chr19	34838843	34839260	418	4	0	4	0	4	shallow_decline	ENSG00000269086.3	ENSG00000269086	ENSG00000269086.3	ENSG00000269086
chr19	34905086	34905366	281	5	0	5	4	1	mixed_decline	ENSG00000269037.1,ENSG00000271171.3	LINC01838,LINC00904	ENSG00000269037.1,ENSG00000271171.3	LINC01838,LINC00904
chr19	35461156	35461262	107	3	3	0	1	2	mixed_rise
chr19	35558449	35558723	275	5	0	5	0	5	shallow_decline	ENSG00000105675.9,ENSG00000283907.1	ATP4A,ENSG00000283907	ENSG00000105675.9	ATP4A
chr19	35755783	35755989	207	6	0	6	4	2	mixed_decline	ENSG00000004776.13	HSPB6
chr19	35768159	35768187	29	3	0	3	1	2	mixed_decline	ENSG00000167595.16	PROSER3	ENSG00000167595.16	PROSER3
chr19	36245704	36245889	186	6	0	6	4	2	mixed_decline	ENSG00000196357.12	ZNF565
chr19	36257582	36257679	98	5	0	5	4	1	mixed_decline
chr19	36421453	36421564	112	6	0	6	5	1	mixed_decline	ENSG00000267142.1	ENSG00000267142	ENSG00000267142.1	ENSG00000267142
chr19	36605182	36605231	50	3	0	3	3	0	steep_decline	ENSG00000161298.19,ENSG00000186020.13	ZNF382,ZNF529	ENSG00000161298.19	ZNF382
chr19	36797487	36797713	227	9	0	9	6	3	mixed_decline	ENSG00000267254.7	ZNF790-AS1	ENSG00000267254.7	ZNF790-AS1
chr19	37692056	37692230	175	5	0	5	2	3	mixed_decline	ENSG00000120784.17,ENSG00000196381.11,ENSG00000267552.6	ZFP30,ZNF781,ENSG00000267552
chr19	37817745	37817753	9	3	0	3	2	1	mixed_decline	ENSG00000267640.7	ENSG00000267640	ENSG00000189144.15,ENSG00000267640.7	ZNF573,ENSG00000267640
chr19	37999654	37999701	48	3	0	3	0	3	shallow_decline	ENSG00000105738.11	SIPA1L3
chr19	38792373	38792633	261	5	0	5	3	2	mixed_decline
chr19	38893459	38893534	76	4	0	4	1	3	mixed_decline	ENSG00000068903.21	SIRT2
chr19	39169534	39169622	89	10	0	10	6	4	mixed_decline	ENSG00000130669.17	PAK4
chr19	39891854	39892044	191	16	0	16	9	7	mixed_decline	ENSG00000275395.7	FCGBP
chr19	40226456	40226713	258	3	3	0	3	0	steep_rise	ENSG00000105219.10	CCNP	ENSG00000105219.10	CCNP
chr19	40611313	40611371	59	3	3	0	1	2	mixed_rise	ENSG00000090006.18	LTBP4	ENSG00000090006.18	LTBP4
chr19	40623717	40623760	44	3	0	3	2	1	mixed_decline	ENSG00000090006.18	LTBP4	ENSG00000090006.18	LTBP4
chr19	41135459	41135503	45	3	0	3	3	0	steep_decline	ENSG00000268529.1	CYP2T3P
chr19	41331071	41331170	100	6	0	6	6	0	steep_decline	ENSG00000105329.11	TGFB1
chr19	41499318	41499561	244	3	0	3	3	0	steep_decline	ENSG00000267107.9	PCAT19
chr19	41500678	41500771	94	4	0	4	4	0	steep_decline	ENSG00000267107.9	PCAT19	ENSG00000267107.9	PCAT19
chr19	41904306	41904359	54	5	5	0	5	0	steep_rise	ENSG00000076928.18	ARHGEF1	ENSG00000076928.18	ARHGEF1
chr19	41922603	41922860	258	3	0	3	2	1	mixed_decline	ENSG00000076928.18,ENSG00000268041.3	ARHGEF1,ERFL	ENSG00000076928.18	ARHGEF1
chr19	41926724	41926800	77	4	0	4	2	2	mixed_decline	ENSG00000076928.18,ENSG00000268041.3	ARHGEF1,ERFL	ENSG00000076928.18	ARHGEF1
chr19	42079486	42079726	241	3	0	3	1	2	mixed_decline	ENSG00000105732.13	ZNF574
chr19	42256590	42256612	23	3	0	3	3	0	steep_decline			ENSG00000105722.10,ENSG00000268643.2	ERF,ENSG00000268643
chr19	43753649	43753704	56	3	3	0	3	0	steep_rise	ENSG00000105771.14	SMG9
chr19	44757117	44757279	163	4	0	4	0	4	shallow_decline	ENSG00000069399.15	BCL3	ENSG00000069399.15,ENSG00000284258.1	BCL3,MIR8085
chr19	44757562	44757592	31	4	0	4	3	1	mixed_decline	ENSG00000069399.15	BCL3	ENSG00000069399.15,ENSG00000284258.1	BCL3,MIR8085
chr19	44758075	44758386	312	7	0	7	6	1	steep_decline	ENSG00000069399.15	BCL3	ENSG00000069399.15,ENSG00000284258.1	BCL3,MIR8085
chr19	45217586	45217811	226	4	4	0	3	1	mixed_rise	ENSG00000007047.16,ENSG00000283632.4	MARK4,EXOC3L2
chr19	45398627	45398690	64	6	0	6	4	2	mixed_decline	ENSG00000104881.16	PPP1R13L
chr19	45973958	45974001	44	4	0	4	3	1	mixed_decline	ENSG00000104967.8	NOVA2	ENSG00000104967.8	NOVA2
chr19	46493911	46493958	48	3	0	3	3	0	steep_decline	ENSG00000204851.7,ENSG00000230510.8	PNMA8B,PPP5D1P	ENSG00000204850.4	ENSG00000204850
chr19	47275248	47275274	27	3	0	3	3	0	steep_decline	ENSG00000257704.4	INAFM1
chr19	48321169	48321225	57	3	3	0	3	0	steep_rise	ENSG00000105479.16	ODAD1	ENSG00000105479.16,ENSG00000142227.11	ODAD1,EMP3
chr19	48443599	48443757	159	3	3	0	0	3	shallow_rise	ENSG00000105464.4	GRIN2D
chr19	48480413	48480967	555	6	0	6	4	2	mixed_decline	ENSG00000105443.16	CYTH2
chr19	48630588	48630603	16	3	0	3	3	0	steep_decline	ENSG00000063176.16,ENSG00000105516.11	SPHK2,DBP
chr19	48837257	48837443	187	4	0	4	2	2	mixed_decline	ENSG00000105559.12	PLEKHA4	ENSG00000087076.9	HSD17B14
chr19	49675766	49675822	57	4	4	0	0	4	shallow_rise	ENSG00000126457.22	PRMT1	ENSG00000126457.22	PRMT1
chr19	49685923	49686060	138	5	0	5	5	0	steep_decline	ENSG00000126457.22	PRMT1	ENSG00000126457.22	PRMT1
chr19	49717913	49718002	90	5	0	5	1	4	mixed_decline
chr19	49889873	49890125	253	5	0	5	2	3	mixed_decline	ENSG00000104951.16	IL4I1
chr19	49953012	49953062	51	3	0	3	1	2	mixed_decline	ENSG00000161640.15,ENSG00000269179.1	SIGLEC11,ENSG00000269179
chr19	50364539	50364719	181	3	3	0	1	2	mixed_rise	ENSG00000131400.8,ENSG00000131408.15	NAPSA,NR1H2	ENSG00000131400.8	NAPSA
chr19	50458752	50458818	67	4	0	4	0	4	shallow_decline	ENSG00000086967.10	MYBPC2
chr19	51098837	51099177	341	7	0	7	2	5	mixed_decline	ENSG00000142544.7	CTU1
chr19	51104215	51104394	180	4	0	4	0	4	shallow_decline	ENSG00000142544.7	CTU1
chr19	51327750	51327839	90	3	0	3	3	0	steep_decline	ENSG00000142549.10	IGLON5
chr19	51719686	51719731	46	3	0	3	3	0	steep_decline	ENSG00000105509.11	HAS1	ENSG00000105509.11	HAS1
chr19	52369951	52370296	346	4	0	4	4	0	steep_decline	ENSG00000221923.9	ZNF880	ENSG00000221923.9	ZNF880
chr19	52451343	52451577	235	5	0	5	0	5	shallow_decline	ENSG00000198633.11	ZNF534	ENSG00000258405.11	ZNF578
chr19	52535757	52535940	184	6	0	6	5	1	mixed_decline	ENSG00000198482.14	ZNF808	ENSG00000198482.14	ZNF808
chr19	52536642	52536862	221	7	0	7	4	3	mixed_decline	ENSG00000198482.14	ZNF808
chr19	53189849	53189887	39	5	0	5	1	4	mixed_decline	ENSG00000197497.11	ZNF665
chr19	53867114	53867147	34	3	0	3	1	2	mixed_decline	ENSG00000179820.16,ENSG00000228323.2	MYADM,MYADM-AS1	ENSG00000179820.16	MYADM
chr19	53980033	53980279	247	5	0	5	2	3	mixed_decline	ENSG00000142408.7	CACNG8
chr19	53982336	53982429	94	6	0	6	6	0	steep_decline	ENSG00000142408.7,ENSG00000284583.1	CACNG8,MIR935
chr19	54323006	54323066	61	6	0	6	3	3	mixed_decline	ENSG00000275210.1	ENSG00000275210	ENSG00000249654.1	VN1R104P
chr19	55081891	55082233	343	7	0	7	2	5	mixed_decline	ENSG00000131037.15	EPS8L1	ENSG00000131037.15	EPS8L1
chr19	55086449	55086512	64	4	0	4	1	3	mixed_decline	ENSG00000131037.15	EPS8L1	ENSG00000131037.15	EPS8L1
chr19	55086777	55087426	650	7	0	7	6	1	steep_decline	ENSG00000131037.15	EPS8L1	ENSG00000131037.15	EPS8L1
chr19	55087817	55087914	98	4	0	4	4	0	steep_decline	ENSG00000131037.15	EPS8L1
chr19	55490830	55490876	47	3	0	3	2	1	mixed_decline	ENSG00000179954.16	SSC5D
chr19	55525749	55525832	84	4	0	4	4	0	steep_decline
chr19	56087964	56087986	23	3	0	3	2	1	mixed_decline	ENSG00000142409.6	ZNF787
chr19	56189846	56189929	84	3	0	3	2	1	mixed_decline	ENSG00000197213.11	ZSCAN5B
chr19	56477367	56477577	211	12	0	12	12	0	steep_decline	ENSG00000166770.12,ENSG00000198046.13	ZNF667-AS1,ZNF667	ENSG00000166770.12,ENSG00000198046.13	ZNF667-AS1,ZNF667
chr19	56477853	56478140	288	10	0	10	7	3	mixed_decline	ENSG00000166770.12,ENSG00000198046.13	ZNF667-AS1,ZNF667	ENSG00000166770.12,ENSG00000198046.13	ZNF667-AS1,ZNF667
chr19	56643238	56643310	73	6	0	6	5	1	mixed_decline	ENSG00000268182.6,ENSG00000269793.7	SMIM17,ZIM2-AS1
chr19	56671845	56671975	131	3	0	3	1	2	mixed_decline	ENSG00000269793.7,ENSG00000286125.2	ZIM2-AS1,ENSG00000286125	ENSG00000127903.14,ENSG00000286125.2	ZNF835,ENSG00000286125
chr19	56765309	56765327	19	3	0	3	1	2	mixed_decline	ENSG00000269793.7,ENSG00000286125.2	ZIM2-AS1,ENSG00000286125	ENSG00000286125.2	ENSG00000286125
chr19	57106351	57106438	88	6	0	6	2	4	mixed_decline
chr19	57106818	57107044	227	4	0	4	1	3	mixed_decline
chr19	57361937	57362075	139	4	0	4	4	0	steep_decline			ENSG00000152433.15,ENSG00000256060.3,ENSG00000268133.1	ZNF547,TRAPPC2B,ENSG00000268133
chr19	58043012	58043099	88	4	0	4	3	1	mixed_decline	ENSG00000152467.10	ZSCAN1	ENSG00000268660.1	LETM1P2
chr19	58059074	58059685	612	12	0	12	6	6	mixed_decline	ENSG00000176293.20	ZNF135	ENSG00000176293.20	ZNF135
chr19	58118067	58118571	505	15	0	15	9	6	mixed_decline	ENSG00000121413.13	ZSCAN18	ENSG00000121413.13	ZSCAN18
chr19	58150508	58150826	319	3	0	3	3	0	steep_decline	ENSG00000181894.15	ZNF329	ENSG00000181894.15	ZNF329
chr19	58204185	58204264	80	3	0	3	2	1	mixed_decline	ENSG00000171606.18	ZNF274
chr19	58217122	58217179	58	5	0	5	4	1	mixed_decline
chr19	58368015	58368235	221	10	0	10	9	1	steep_decline	ENSG00000152475.7	ZNF837
chr19	58372266	58372492	227	3	3	0	0	3	shallow_rise	ENSG00000152475.7	ZNF837
chr19	58513892	58514123	232	3	3	0	1	2	mixed_rise	ENSG00000119574.13	ZBTB45	ENSG00000083807.10	SLC27A5
chr2	91020	91070	51	4	4	0	1	3	mixed_rise
chr2	397600	397712	113	4	0	4	2	2	mixed_decline	ENSG00000236856.1	ENSG00000236856
chr2	468004	468094	91	4	0	4	1	3	mixed_decline
chr2	1591130	1591240	111	3	0	3	2	1	mixed_decline	ENSG00000228613.1	ENSG00000228613
chr2	1714654	1714797	144	3	0	3	1	2	mixed_decline	ENSG00000130508.11	PXDN
chr2	1715263	1715333	71	3	0	3	3	0	steep_decline	ENSG00000130508.11	PXDN
chr2	3594958	3595002	45	5	0	5	2	3	mixed_decline	ENSG00000118004.18	COLEC11	ENSG00000118004.18	COLEC11
chr2	3957096	3957125	30	3	0	3	0	3	shallow_decline
chr2	5692152	5692171	20	3	0	3	3	0	steep_decline			ENSG00000176887.7,ENSG00000224128.1,ENSG00000230090.5	SOX11,LINC01248,ENSG00000230090
chr2	5693000	5693604	605	10	0	10	5	5	mixed_decline	ENSG00000176887.7	SOX11	ENSG00000224128.1,ENSG00000230090.5	LINC01248,ENSG00000230090
chr2	9386926	9387063	138	7	7	0	4	3	mixed_rise	ENSG00000151693.11	ASAP2	ENSG00000151693.11	ASAP2
chr2	9411647	9411710	64	3	0	3	0	3	shallow_decline	ENSG00000119185.13	ITGB1BP1
chr2	10401504	10401535	32	3	0	3	0	3	shallow_decline	ENSG00000115756.13	HPCAL1
chr2	10497967	10498203	237	8	8	0	0	8	shallow_rise
chr2	10786287	10786313	27	3	3	0	2	1	mixed_rise	ENSG00000143870.13	PDIA6
chr2	11746052	11746080	29	3	0	3	0	3	shallow_decline	ENSG00000134324.12	LPIN1	ENSG00000134324.12,ENSG00000230790.2	LPIN1,ENSG00000230790
chr2	11784957	11784974	18	3	0	3	3	0	steep_decline	ENSG00000134324.12	LPIN1
chr2	16014105	16014208	104	5	0	5	4	1	mixed_decline	ENSG00000226764.2,ENSG00000236289.4	ENSG00000226764,GACAT3
chr2	16166763	16166825	63	3	0	3	3	0	steep_decline
chr2	20348695	20348720	26	4	4	0	3	1	mixed_rise	ENSG00000055917.16	PUM2
chr2	20446335	20446418	84	3	0	3	1	2	mixed_decline			ENSG00000143878.10	RHOB
chr2	20670451	20670946	496	29	0	29	14	15	mixed_decline	ENSG00000143869.7	GDF7
chr2	20671327	20671429	103	3	0	3	3	0	steep_decline	ENSG00000143869.7	GDF7
chr2	21043470	21043749	280	4	4	0	4	0	steep_rise	ENSG00000084674.15	APOB	ENSG00000084674.15	APOB
chr2	23663401	23663479	79	3	0	3	2	1	mixed_decline	ENSG00000119771.15	KLHL29
chr2	24175061	24175115	55	8	0	8	1	7	shallow_decline	ENSG00000186453.13,ENSG00000276087.2	FAM228A,ENSG00000276087	ENSG00000186453.13,ENSG00000232642.2	FAM228A,ENSG00000232642
chr2	24203708	24203772	65	3	0	3	1	2	mixed_decline	ENSG00000198399.16	ITSN2
chr2	24813628	24813705	78	3	0	3	2	1	mixed_decline	ENSG00000138092.11	CENPO	ENSG00000138092.11	CENPO
chr2	25131829	25131921	93	4	0	4	3	1	mixed_decline	ENSG00000084710.14	EFR3B
chr2	25167654	25167797	144	4	0	4	0	4	shallow_decline	ENSG00000115138.11	POMC
chr2	26172217	26172261	45	3	0	3	1	2	mixed_decline			ENSG00000157833.13	GAREM2
chr2	27307702	27307885	184	9	0	9	3	6	mixed_decline	ENSG00000163794.6	UCN
chr2	27442464	27442715	252	9	9	0	7	2	mixed_rise	ENSG00000157992.12	KRTCAP3	ENSG00000157992.12	KRTCAP3
chr2	30230789	30230956	168	6	0	6	6	0	steep_decline			ENSG00000213626.13	LBH
chr2	37924467	37924659	193	5	5	0	4	1	mixed_rise	ENSG00000115841.21	RMDN2	ENSG00000115841.21	RMDN2
chr2	38074592	38074626	35	4	0	4	3	1	mixed_decline	ENSG00000138061.12,ENSG00000232973.14	CYP1B1,CYP1B1-AS1	ENSG00000138061.12,ENSG00000232973.14	CYP1B1,CYP1B1-AS1
chr2	38959952	38960308	357	5	0	5	2	3	mixed_decline	ENSG00000214694.12,ENSG00000269210.2	ARHGEF33,ENSG00000269210	ENSG00000214694.12	ARHGEF33
chr2	42492746	42492830	85	12	0	12	8	4	mixed_decline	ENSG00000171126.8	KCNG3	ENSG00000057935.14	MTA3
chr2	42905794	42905813	20	4	0	4	1	3	mixed_decline
chr2	44928057	44928209	153	5	0	5	1	4	mixed_decline	ENSG00000259439.3,ENSG00000278957.1	LINC01833,ENSG00000278957	ENSG00000259439.3	LINC01833
chr2	44929730	44929769	40	3	0	3	2	1	mixed_decline	ENSG00000259439.3	LINC01833	ENSG00000278957.1	ENSG00000278957
chr2	45005252	45005312	61	4	0	4	3	1	mixed_decline	ENSG00000170577.8	SIX2
chr2	47752726	47752771	46	3	3	0	3	0	steep_rise	ENSG00000116062.18	MSH6
chr2	50347027	50347300	274	7	0	7	4	3	mixed_decline	ENSG00000179915.25	NRXN1	ENSG00000179915.25	NRXN1
chr2	50347560	50347599	40	4	0	4	4	0	steep_decline	ENSG00000179915.25	NRXN1	ENSG00000179915.25	NRXN1
chr2	54093678	54093707	30	3	3	0	3	0	steep_rise	ENSG00000170634.13	ACYP2
chr2	60453391	60453485	95	4	0	4	4	0	steep_decline	ENSG00000119866.22	BCL11A	ENSG00000119866.22	BCL11A
chr2	61705611	61705731	121	3	3	0	2	1	mixed_rise
chr2	63058920	63059221	302	4	0	4	3	1	mixed_decline
chr2	63059486	63059523	38	3	0	3	2	1	mixed_decline
chr2	64090790	64090835	46	4	4	0	4	0	steep_rise
chr2	64609615	64609677	63	3	3	0	1	2	mixed_rise	ENSG00000233694.6	LINC02579
chr2	65186022	65186223	202	11	11	0	11	0	steep_rise
chr2	69948601	69948814	214	6	0	6	1	5	mixed_decline
chr2	70790536	70790815	280	3	0	3	1	2	mixed_decline	ENSG00000183733.6	FIGLA	ENSG00000183733.6	FIGLA
chr2	70888894	70889205	312	5	0	5	3	2	mixed_decline	ENSG00000237751.2	LINC01143
chr2	70906151	70906237	87	3	0	3	3	0	steep_decline	ENSG00000116035.4	VAX2
chr2	70936021	70936091	71	3	3	0	0	3	shallow_rise	ENSG00000116035.4,ENSG00000116039.13	VAX2,ATP6V1B1
chr2	71050173	71050262	90	5	5	0	5	0	steep_rise	ENSG00000236469.1	ENSG00000236469
chr2	72920142	72920688	547	17	0	17	13	4	mixed_decline	ENSG00000135638.14	EMX1
chr2	73202519	73202732	214	7	0	7	7	0	steep_decline	ENSG00000214513.4	NOTO	ENSG00000214513.4	NOTO
chr2	73203041	73203218	178	3	0	3	2	1	mixed_decline	ENSG00000214513.4	NOTO
chr2	73925959	73926087	129	5	5	0	3	2	mixed_rise			ENSG00000114956.20	DGUOK
chr2	74414744	74414792	49	3	3	0	3	0	steep_rise	ENSG00000159239.13,ENSG00000284308.2	ENSG00000159239,C2orf81	ENSG00000234521.2,ENSG00000286623.1	ENSG00000234521,ENSG00000286623
chr2	74418264	74418432	169	3	0	3	1	2	mixed_decline	ENSG00000159239.13,ENSG00000233155.1,ENSG00000284308.2	ENSG00000159239,HMGA1P8,C2orf81	ENSG00000284308.2	C2orf81
chr2	74499322	74499443	122	7	0	7	3	4	mixed_decline	ENSG00000179528.16	LBX2	ENSG00000179528.16	LBX2
chr2	74499765	74499834	70	6	0	6	2	4	mixed_decline	ENSG00000179528.16	LBX2	ENSG00000179528.16,ENSG00000272183.1	LBX2,ENSG00000272183
chr2	74647958	74648280	323	16	0	16	13	3	mixed_decline	ENSG00000159374.18	M1AP	ENSG00000159374.18	M1AP
chr2	85584298	85584402	105	14	0	14	8	6	mixed_decline			ENSG00000168899.5	VAMP5
chr2	91748774	91748989	216	5	0	5	2	3	mixed_decline	ENSG00000223703.1,ENSG00000232531.3	ENSG00000223703,KMT5AP2	ENSG00000232531.3	KMT5AP2
chr2	91974862	91975103	242	3	0	3	1	2	mixed_decline
chr2	94735648	94735745	98	7	0	7	7	0	steep_decline	ENSG00000227265.2	GXYLT1P7	ENSG00000213355.3	CNN2P8
chr2	96486490	96486512	23	3	0	3	3	0	steep_decline
chr2	96639440	96639526	87	3	3	0	1	2	mixed_rise	ENSG00000114982.19	KANSL3	ENSG00000114982.19	KANSL3
chr2	98346475	98346512	38	7	0	7	5	2	mixed_decline	ENSG00000144191.12,ENSG00000222000.7	CNGA3,ENSG00000222000	ENSG00000227987.1	ENSG00000227987
chr2	98357101	98357243	143	3	3	0	3	0	steep_rise	ENSG00000144191.12	CNGA3	ENSG00000222000.7	ENSG00000222000
chr2	98936949	98937344	396	12	0	12	5	7	mixed_decline			ENSG00000196872.12	CRACDL
chr2	101464212	101464339	128	3	0	3	1	2	mixed_decline	ENSG00000196460.14	RFX8
chr2	104842695	104843401	707	25	0	25	20	5	mixed_decline	ENSG00000233639.8	PANTR1
chr2	104853400	104853498	99	4	0	4	4	0	steep_decline	ENSG00000198914.5,ENSG00000269707.2	POU3F3,ENSG00000269707	ENSG00000198914.5,ENSG00000233639.8,ENSG00000269707.2	POU3F3,PANTR1,ENSG00000269707
chr2	104854905	104854995	91	3	0	3	1	2	mixed_decline	ENSG00000198914.5,ENSG00000269707.2	POU3F3,ENSG00000269707	ENSG00000233639.8	PANTR1
chr2	104863954	104864177	224	7	0	7	4	3	mixed_decline	ENSG00000269707.2	ENSG00000269707
chr2	110103722	110103821	100	3	3	0	3	0	steep_rise	ENSG00000144063.4	MALL
chr2	110806149	110806297	149	6	0	6	5	1	mixed_decline	ENSG00000153093.20	ACOXL
chr2	111117454	111117636	183	3	0	3	2	1	mixed_decline	ENSG00000153093.20,ENSG00000172965.17	ACOXL,MIR4435-2HG	ENSG00000153094.24,ENSG00000204581.3	BCL2L11,ACOXL-AS1
chr2	111118906	111119201	296	18	0	18	8	10	mixed_decline	ENSG00000153093.20,ENSG00000172965.17	ACOXL,MIR4435-2HG	ENSG00000153094.24	BCL2L11
chr2	111366520	111366788	269	5	0	5	4	1	mixed_decline	ENSG00000172965.17	MIR4435-2HG	ENSG00000172965.17	MIR4435-2HG
chr2	113277319	113277482	164	6	0	6	2	4	mixed_decline	ENSG00000125618.18	PAX8
chr2	113277961	113278152	192	8	0	8	3	5	mixed_decline	ENSG00000125618.18	PAX8
chr2	113498946	113499309	364	4	0	4	3	1	mixed_decline	ENSG00000184492.6	FOXD4L1
chr2	118833917	118834052	136	3	0	3	0	3	shallow_decline	ENSG00000258910.3	LINC01956
chr2	118842147	118842385	239	5	0	5	4	1	mixed_decline	ENSG00000163064.7	EN1
chr2	118852876	118853342	467	5	0	5	3	2	mixed_decline
chr2	118859054	118859219	166	3	0	3	2	1	mixed_decline
chr2	120597077	120597177	101	3	0	3	1	2	mixed_decline
chr2	120614161	120614250	90	3	0	3	0	3	shallow_decline
chr2	120887648	120887988	341	4	4	0	1	3	mixed_rise	ENSG00000074047.22	GLI2
chr2	124024706	124024715	10	3	0	3	1	2	mixed_decline	ENSG00000228400.2	CNTNAP5-DT	ENSG00000155052.15	CNTNAP5
chr2	127401284	127401336	53	4	4	0	1	3	mixed_rise	ENSG00000236682.3	MAP3K2-DT
chr2	127415906	127416018	113	3	3	0	1	2	mixed_rise
chr2	127681459	127681598	140	4	0	4	2	2	mixed_decline	ENSG00000072163.20	LIMS2
chr2	128446877	128446899	23	3	0	3	3	0	steep_decline			ENSG00000238379.1	RNA5SP103
chr2	128755126	128755227	102	4	0	4	2	2	mixed_decline
chr2	130006047	130006127	81	4	0	4	2	2	mixed_decline	ENSG00000286026.1	ENSG00000286026	ENSG00000231147.2	ARHGAP42P2
chr2	130213299	130213368	70	3	0	3	3	0	steep_decline	ENSG00000230756.1	RHOQP3
chr2	130229231	130229334	104	6	0	6	3	3	mixed_decline			ENSG00000213225.7	NOC2LP1
chr2	130756529	130756591	63	3	0	3	2	1	mixed_decline	ENSG00000178171.11	AMER3	ENSG00000229797.2	ENSG00000229797
chr2	131039790	131039843	54	3	0	3	0	3	shallow_decline	ENSG00000136002.20	ARHGEF4	ENSG00000136002.20	ARHGEF4
chr2	131363929	131363970	42	4	0	4	4	0	steep_decline	ENSG00000233087.8,ENSG00000283303.1	RAB6D,ENSG00000283303
chr2	132256373	132256447	75	5	0	5	1	4	mixed_decline	ENSG00000163046.16	ANKRD30BL
chr2	132670932	132671192	261	9	9	0	7	2	mixed_rise	ENSG00000150551.11	LYPD1	ENSG00000150551.11	LYPD1
chr2	134707039	134707241	203	3	0	3	1	2	mixed_decline	ENSG00000152128.13	TMEM163
chr2	135987364	135987524	161	3	0	3	2	1	mixed_decline	ENSG00000231890.9	DARS1-AS1	ENSG00000115866.11	DARS1
chr2	138780266	138780276	11	3	0	3	3	0	steep_decline	ENSG00000144227.5	NXPH2
chr2	148561530	148561620	91	3	0	3	3	0	steep_decline
chr2	154699430	154699461	32	3	0	3	2	1	mixed_decline	ENSG00000162989.5	KCNJ3	ENSG00000287900.1	ENSG00000287900
chr2	159225420	159225540	121	5	0	5	2	3	mixed_decline	ENSG00000115183.15	TANC1
chr2	161423972	161424101	130	4	0	4	1	3	mixed_decline	ENSG00000136535.15,ENSG00000251621.1	TBR1,ENSG00000251621	ENSG00000144290.17,ENSG00000224076.5,ENSG00000251621.1	SLC4A10,ENSG00000224076,ENSG00000251621
chr2	161427144	161427254	111	3	0	3	1	2	mixed_decline	ENSG00000144290.17,ENSG00000251621.1	SLC4A10,ENSG00000251621	ENSG00000144290.17	SLC4A10
chr2	161427998	161428068	71	6	0	6	3	3	mixed_decline	ENSG00000144290.17,ENSG00000251621.1	SLC4A10,ENSG00000251621
chr2	162838582	162838611	30	5	0	5	3	2	mixed_decline	ENSG00000184611.13	KCNH7
chr2	165793771	165793998	228	3	3	0	0	3	shallow_rise	ENSG00000115339.14	GALNT3	ENSG00000115339.14,ENSG00000235192.1	GALNT3,ENSG00000235192
chr2	169716876	169716975	100	3	0	3	3	0	steep_decline	ENSG00000213160.10	KLHL23
chr2	170213250	170213480	231	4	0	4	0	4	shallow_decline	ENSG00000071909.19	MYO3B
chr2	172083341	172083366	26	4	0	4	1	3	mixed_decline	ENSG00000288958.1	ENSG00000288958	ENSG00000144355.15	DLX1
chr2	172101772	172101915	144	5	0	5	2	3	mixed_decline	ENSG00000115844.11	DLX2	ENSG00000236651.1	DLX2-DT
chr2	172422288	172422351	64	3	3	0	0	3	shallow_rise
chr2	172472692	172472843	152	3	0	3	1	2	mixed_decline	ENSG00000091409.16	ITGA6
chr2	174328117	174328198	82	4	0	4	3	1	mixed_decline	ENSG00000231453.1	LINC01305	ENSG00000231453.1	LINC01305
chr2	174328893	174329078	186	6	0	6	3	3	mixed_decline	ENSG00000231453.1	LINC01305
chr2	174335751	174335878	128	3	0	3	1	2	mixed_decline	ENSG00000217236.2,ENSG00000280414.1	SP9,ENSG00000280414
chr2	174336325	174336593	269	7	0	7	1	6	shallow_decline	ENSG00000217236.2,ENSG00000280414.1	SP9,ENSG00000280414
chr2	174336888	174336920	33	6	0	6	4	2	mixed_decline	ENSG00000217236.2,ENSG00000280414.1	SP9,ENSG00000280414
chr2	174337368	174337841	474	10	0	10	8	2	mixed_decline	ENSG00000217236.2,ENSG00000280414.1	SP9,ENSG00000280414	ENSG00000280414.1	ENSG00000280414
chr2	176066848	176066927	80	3	0	3	0	3	shallow_decline
chr2	176079455	176079733	279	3	0	3	1	2	mixed_decline	ENSG00000174279.5	EVX2
chr2	176082192	176082473	282	13	0	13	11	2	mixed_decline	ENSG00000174279.5	EVX2
chr2	176083288	176083450	163	6	0	6	4	2	mixed_decline	ENSG00000174279.5	EVX2
chr2	176100083	176100500	418	8	0	8	7	1	steep_decline	ENSG00000170178.7	HOXD12
chr2	176104801	176104950	150	4	0	4	2	2	mixed_decline	ENSG00000128713.14	HOXD11
chr2	176106925	176107022	98	3	0	3	1	2	mixed_decline	ENSG00000128713.14	HOXD11	ENSG00000128710.6,ENSG00000128713.14	HOXD10,HOXD11
chr2	176107678	176107735	58	4	0	4	1	3	mixed_decline	ENSG00000128713.14	HOXD11	ENSG00000128710.6	HOXD10
chr2	176108547	176108963	417	6	0	6	4	2	mixed_decline	ENSG00000128710.6,ENSG00000128713.14	HOXD10,HOXD11	ENSG00000128710.6	HOXD10
chr2	176109370	176109444	75	3	0	3	3	0	steep_decline	ENSG00000128710.6,ENSG00000128713.14	HOXD10,HOXD11
chr2	176116170	176116629	460	12	0	12	7	5	mixed_decline	ENSG00000128710.6	HOXD10	ENSG00000128710.6	HOXD10
chr2	176121800	176121913	114	4	0	4	0	4	shallow_decline	ENSG00000237380.7	HOXD-AS2	ENSG00000128709.13	HOXD9
chr2	176122588	176123099	512	23	0	23	16	7	mixed_decline	ENSG00000128709.13,ENSG00000237380.7	HOXD9,HOXD-AS2	ENSG00000128709.13	HOXD9
chr2	176129657	176130328	672	20	0	20	16	4	mixed_decline	ENSG00000175879.9,ENSG00000237380.7	HOXD8,HOXD-AS2	ENSG00000175879.9	HOXD8
chr2	176157855	176157875	21	3	0	3	1	2	mixed_decline	ENSG00000128652.12	HOXD3
chr2	176162712	176162749	38	3	0	3	3	0	steep_decline	ENSG00000128652.12	HOXD3	ENSG00000128652.12	HOXD3
chr2	176164945	176165123	179	5	0	5	5	0	steep_decline	ENSG00000128652.12,ENSG00000224189.8,ENSG00000272729.1	HOXD3,HAGLR,ENSG00000272729
chr2	176172239	176172399	161	8	0	8	5	3	mixed_decline	ENSG00000128652.12,ENSG00000224189.8	HOXD3,HAGLR
chr2	176178066	176178528	463	26	0	26	17	9	mixed_decline	ENSG00000224189.8,ENSG00000226363.4	HAGLR,HAGLROS	ENSG00000224189.8	HAGLR
chr2	176490376	176490716	341	5	0	5	2	3	mixed_decline
chr2	182866582	182866611	30	3	0	3	3	0	steep_decline	ENSG00000162998.5	FRZB
chr2	186602022	186602119	98	3	0	3	3	0	steep_decline	ENSG00000138448.12	ITGAV
chr2	192194446	192194556	111	4	0	4	3	1	mixed_decline	ENSG00000144339.12	TMEFF2	ENSG00000144339.12	TMEFF2
chr2	192195273	192195377	105	3	0	3	3	0	steep_decline			ENSG00000144339.12	TMEFF2
chr2	196169200	196169361	162	10	10	0	9	1	steep_rise	ENSG00000081320.11	STK17B
chr2	197591849	197591916	68	4	4	0	2	2	mixed_rise	ENSG00000162944.11	RFTN2
chr2	199462537	199462774	238	7	0	7	3	4	mixed_decline	ENSG00000119042.17,ENSG00000225953.4	SATB2,SATB2-AS1
chr2	199463978	199464219	242	7	0	7	6	1	steep_decline	ENSG00000119042.17,ENSG00000225953.4	SATB2,SATB2-AS1
chr2	199470775	199470831	57	6	0	6	5	1	mixed_decline	ENSG00000119042.17,ENSG00000225953.4	SATB2,SATB2-AS1
chr2	199603903	199604110	208	7	0	7	3	4	mixed_decline
chr2	202268309	202268441	133	3	3	0	2	1	mixed_rise	ENSG00000055044.11	NOP58
chr2	203987141	203987180	40	3	3	0	1	2	mixed_rise
chr2	207767593	207767690	98	4	4	0	4	0	steep_rise	ENSG00000163251.4	FZD5
chr2	207794665	207794719	55	4	4	0	4	0	steep_rise
chr2	207797700	207798002	303	6	6	0	1	5	mixed_rise
chr2	208406636	208406940	305	3	0	3	3	0	steep_decline	ENSG00000144407.10	PTH2R	ENSG00000144407.10	PTH2R
chr2	208785022	208785061	40	3	3	0	2	1	mixed_rise	ENSG00000144407.10	PTH2R
chr2	210249348	210249529	182	3	3	0	1	2	mixed_rise
chr2	218368353	218368375	23	3	3	0	1	2	mixed_rise	ENSG00000288819.1	ENSG00000288819	ENSG00000225062.1	CATIP-AS1
chr2	219057903	219057957	55	5	0	5	3	2	mixed_decline	ENSG00000163501.7	IHH
chr2	221641759	221642002	244	8	8	0	6	2	mixed_rise	ENSG00000234446.3	ENSG00000234446
chr2	222295438	222295674	237	10	0	10	9	1	steep_decline	ENSG00000135903.20	PAX3	ENSG00000135903.20	PAX3
chr2	222298538	222299077	540	10	0	10	4	6	mixed_decline	ENSG00000135903.20,ENSG00000163081.4	PAX3,CCDC140	ENSG00000135903.20	PAX3
chr2	222311970	222312002	33	3	0	3	1	2	mixed_decline
chr2	222312486	222312527	42	3	0	3	2	1	mixed_decline
chr2	222425986	222426112	127	3	3	0	2	1	mixed_rise	ENSG00000163082.10	SGPP2
chr2	226798550	226798707	158	4	4	0	2	2	mixed_rise	ENSG00000169047.6	IRS1	ENSG00000272622.2	ENSG00000272622
chr2	231192405	231192532	128	3	0	3	3	0	steep_decline
chr2	232352825	232352908	84	4	0	4	1	3	mixed_decline			ENSG00000230122.1	ECEL1P3
chr2	232485876	232486090	215	6	0	6	5	1	mixed_decline	ENSG00000171551.12	ECEL1
chr2	232487991	232488202	212	4	0	4	2	2	mixed_decline			ENSG00000171551.12	ECEL1
chr2	233485726	233485875	150	7	7	0	7	0	steep_rise	ENSG00000085982.15	USP40
chr2	235263937	235264029	93	3	0	3	2	1	mixed_decline
chr2	237627023	237627146	124	3	3	0	3	0	steep_rise			ENSG00000124831.19	LRRFIP1
chr2	237735346	237735449	104	4	0	4	0	4	shallow_decline	ENSG00000124831.19	LRRFIP1
chr2	237798772	237799016	245	3	0	3	0	3	shallow_decline	ENSG00000124831.19,ENSG00000177483.12	LRRFIP1,RBM44	ENSG00000177483.12	RBM44
chr2	238114663	238114683	21	3	0	3	0	3	shallow_decline	ENSG00000144488.15	ESPNL
chr2	239308566	239308670	105	4	0	4	4	0	steep_decline	ENSG00000068024.18	HDAC4
chr2	239308990	239309156	167	7	0	7	6	1	steep_decline	ENSG00000068024.18	HDAC4
chr2	239319465	239319538	74	3	0	3	3	0	steep_decline	ENSG00000068024.18	HDAC4
chr2	239465329	239465343	15	3	3	0	3	0	steep_rise	ENSG00000286525.2	ENSG00000286525
chr2	239503033	239503148	116	3	3	0	0	3	shallow_rise	ENSG00000286525.2	ENSG00000286525
chr2	239935924	239936026	103	3	3	0	2	1	mixed_rise	ENSG00000130414.13	NDUFA10
chr2	240200831	240200913	83	3	0	3	2	1	mixed_decline
chr2	240449894	240449969	76	3	0	3	3	0	steep_decline	ENSG00000063660.9,ENSG00000218416.4	GPC1,ENSG00000218416
chr2	240454450	240454571	122	3	0	3	2	1	mixed_decline	ENSG00000063660.9,ENSG00000218416.4	GPC1,ENSG00000218416	ENSG00000063660.9,ENSG00000207611.1	GPC1,MIR149
chr2	240520343	240520425	83	9	0	9	7	2	mixed_decline	ENSG00000144504.16	ANKMY1
chr2	240916583	240916733	151	8	8	0	1	7	shallow_rise	ENSG00000226321.6	CROCC2
chr2	241089496	241089566	71	3	0	3	3	0	steep_decline	ENSG00000122085.17,ENSG00000162804.14	MTERF4,SNED1
chr2	241549993	241550044	52	4	4	0	3	1	mixed_rise	ENSG00000234235.1	BOK-AS1	ENSG00000176720.6	BOK
chr2	241589760	241589892	133	3	0	3	3	0	steep_decline	ENSG00000176946.13	THAP4
chr20	101446	101527	82	3	3	0	3	0	steep_rise
chr20	279290	279367	78	3	0	3	0	3	shallow_decline	ENSG00000196476.12	C20orf96
chr20	610127	610440	314	4	0	4	2	2	mixed_decline	ENSG00000125878.7	TCF15	ENSG00000125878.7	TCF15
chr20	841555	841671	117	3	3	0	2	1	mixed_rise	ENSG00000125898.13	FAM110A	ENSG00000101278.6	RPS10P5
chr20	1002547	1002568	22	3	0	3	1	2	mixed_decline			ENSG00000101282.9	RSPO4
chr20	2114175	2114200	26	3	0	3	2	1	mixed_decline	ENSG00000125834.13	STK35
chr20	3167883	3167915	33	6	6	0	0	6	shallow_rise	ENSG00000088899.16	LZTS3
chr20	3168528	3168633	106	3	3	0	0	3	shallow_rise	ENSG00000088899.16	LZTS3	ENSG00000088899.16	LZTS3
chr20	3733315	3733385	71	3	0	3	1	2	mixed_decline	ENSG00000132622.11	HSPA12B
chr20	3749949	3750046	98	6	6	0	6	0	steep_rise	ENSG00000132622.11	HSPA12B
chr20	3751909	3752171	263	14	14	0	13	1	steep_rise	ENSG00000132622.11	HSPA12B
chr20	3754044	3754148	105	5	0	5	5	0	steep_decline	ENSG00000101220.18	C20orf27
chr20	5316835	5317021	187	5	0	5	4	1	mixed_decline	ENSG00000101292.8	PROKR2	ENSG00000101292.8,ENSG00000266908.2	PROKR2,ENSG00000266908
chr20	20365051	20365437	387	5	0	5	3	2	mixed_decline	ENSG00000280229.1	ENSG00000280229
chr20	20367558	20367771	214	3	0	3	2	1	mixed_decline			ENSG00000173404.5	INSM1
chr20	20498264	20498527	264	4	0	4	4	0	steep_decline	ENSG00000188559.16	RALGAPA2
chr20	21100473	21100676	204	4	0	4	3	1	mixed_decline	ENSG00000225127.4	LINC00237
chr20	21101231	21101279	49	5	0	5	5	0	steep_decline	ENSG00000225127.4	LINC00237
chr20	21395792	21396240	449	21	0	21	13	8	mixed_decline	ENSG00000125816.5	NKX2-4	ENSG00000225280.7	ENSG00000225280
chr20	21396694	21396963	270	12	0	12	8	4	mixed_decline	ENSG00000125816.5	NKX2-4	ENSG00000225280.7	ENSG00000225280
chr20	21397357	21397509	153	5	0	5	0	5	shallow_decline	ENSG00000125816.5	NKX2-4	ENSG00000225280.7	ENSG00000225280
chr20	21508682	21508985	304	8	0	8	6	2	mixed_decline
chr20	21520759	21520847	89	4	0	4	2	2	mixed_decline	ENSG00000289431.1	ENSG00000289431
chr20	21522319	21522815	497	7	0	7	6	1	steep_decline	ENSG00000289431.1	ENSG00000289431	ENSG00000289431.1	ENSG00000289431
chr20	21706763	21706874	112	8	0	8	5	3	mixed_decline	ENSG00000125813.14	PAX1	ENSG00000125813.14	PAX1
chr20	22430325	22430435	111	4	0	4	4	0	steep_decline	ENSG00000204684.4	ENSG00000204684
chr20	22430970	22431060	91	3	0	3	1	2	mixed_decline	ENSG00000204684.4	ENSG00000204684
chr20	25255727	25255827	101	4	4	0	1	3	mixed_rise	ENSG00000100994.12	PYGB
chr20	26277001	26277055	55	3	0	3	1	2	mixed_decline
chr20	29411282	29411602	321	4	0	4	4	0	steep_decline	ENSG00000282935.1	DUX4L34	ENSG00000282935.1	DUX4L34
chr20	29740798	29740812	15	3	0	3	0	3	shallow_decline
chr20	29741101	29741178	78	3	0	3	3	0	steep_decline
chr20	32516365	32516450	86	5	0	5	5	0	steep_decline	ENSG00000197183.15,ENSG00000277301.1	NOL4L,ENSG00000277301
chr20	32883793	32883900	108	3	3	0	1	2	mixed_rise	ENSG00000215529.13	EFCAB8
chr20	33733385	33733480	96	3	3	0	1	2	mixed_rise	ENSG00000131061.14	ZNF341	ENSG00000229188.2	ENSG00000229188
chr20	34863496	34863696	201	6	0	6	6	0	steep_decline	ENSG00000131067.17	GGT7
chr20	36372670	36372869	200	3	0	3	1	2	mixed_decline	ENSG00000080845.19	DLGAP4
chr20	38728201	38728562	362	7	0	7	4	3	mixed_decline	ENSG00000101438.4	SLC32A1
chr20	40682771	40682854	84	3	3	0	3	0	steep_rise
chr20	44815653	44815754	102	3	3	0	3	0	steep_rise
chr20	45098548	45098642	95	17	0	17	13	4	mixed_decline	ENSG00000124134.9	KCNS1
chr20	45316878	45317021	144	5	0	5	3	2	mixed_decline	ENSG00000124232.11	RBPJL
chr20	45319915	45320064	150	5	5	0	4	1	mixed_rise
chr20	45823994	45824073	80	3	0	3	0	3	shallow_decline	ENSG00000101470.10	TNNC2
chr20	46029361	46029378	18	3	0	3	1	2	mixed_decline	ENSG00000124140.15	SLC12A5
chr20	46251553	46251625	73	5	0	5	1	4	mixed_decline	ENSG00000149654.11	CDH22
chr20	46895350	46895468	119	3	0	3	2	1	mixed_decline	ENSG00000064655.19	EYA2
chr20	47895096	47895447	352	8	8	0	6	2	mixed_rise
chr20	48827368	48827424	57	3	0	3	2	1	mixed_decline	ENSG00000124126.14,ENSG00000278231.1	PREX1,ENSG00000278231
chr20	48900737	48900792	56	3	3	0	2	1	mixed_rise
chr20	50079548	50079599	52	4	4	0	3	1	mixed_rise
chr20	50284074	50284130	57	4	4	0	0	4	shallow_rise
chr20	50707512	50707567	56	3	3	0	3	0	steep_rise
chr20	51022660	51022672	13	3	0	3	1	2	mixed_decline	ENSG00000026559.14	KCNG1
chr20	51766764	51766797	34	3	3	0	3	0	steep_rise	ENSG00000054793.14	ATP9A
chr20	53308469	53308546	78	3	0	3	2	1	mixed_decline	ENSG00000182463.16,ENSG00000271774.1	TSHZ2,ENSG00000271774
chr20	53838275	53838325	51	3	3	0	0	3	shallow_rise
chr20	56003886	56003979	94	6	0	6	1	5	mixed_decline	ENSG00000054803.4	CBLN4
chr20	56005377	56005567	191	6	0	6	3	3	mixed_decline	ENSG00000054803.4	CBLN4	ENSG00000054803.4	CBLN4
chr20	56625266	56625561	296	8	0	8	6	2	mixed_decline	ENSG00000289199.1	ENSG00000289199
chr20	56626867	56627294	428	14	0	14	8	6	mixed_decline
chr20	56631150	56631237	88	3	0	3	1	2	mixed_decline	ENSG00000087510.7	TFAP2C
chr20	56925292	56925351	60	7	0	7	5	2	mixed_decline
chr20	56925673	56925998	326	12	0	12	10	2	mixed_decline
chr20	57395683	57395776	94	6	0	6	6	0	steep_decline	ENSG00000132819.17	RBM38
chr20	57580187	57580243	57	3	0	3	0	3	shallow_decline
chr20	57672288	57672584	297	5	0	5	3	2	mixed_decline	ENSG00000124225.16	PMEPA1
chr20	58514487	58514958	472	6	0	6	4	2	mixed_decline	ENSG00000198768.11	APCDD1L	ENSG00000231290.6	APCDD1L-DT
chr20	60478137	60478197	61	3	0	3	3	0	steep_decline	ENSG00000228340.7,ENSG00000266140.1	MIR646HG,MIR4533
chr20	62433787	62433875	89	4	0	4	0	4	shallow_decline	ENSG00000233017.3	ENSG00000233017
chr20	62836243	62836442	200	3	0	3	0	3	shallow_decline	ENSG00000092758.18	COL9A3	ENSG00000092758.18	COL9A3
chr20	63177085	63177189	105	4	0	4	1	3	mixed_decline	ENSG00000231977.2	ENSG00000231977	ENSG00000207598.1	MIR124-3
chr20	63488284	63488317	34	4	0	4	3	1	mixed_decline	ENSG00000101210.13	EEF1A2
chr20	63537374	63537530	157	4	4	0	2	2	mixed_rise	ENSG00000101213.7	PTK6	ENSG00000101213.7	PTK6
chr20	63567275	63567352	78	5	5	0	0	5	shallow_rise	ENSG00000130589.16	HELZ2
chr20	63774649	63774743	95	3	0	3	1	2	mixed_decline	ENSG00000130584.12	ZBTB46
chr20	63793190	63793226	37	3	0	3	1	2	mixed_decline	ENSG00000130584.12	ZBTB46
chr20	63796227	63796345	119	4	4	0	3	1	mixed_rise	ENSG00000130584.12	ZBTB46
chr20	64058869	64059050	182	3	3	0	2	1	mixed_rise	ENSG00000171703.17	TCEA2
chr20	64221853	64221969	117	3	0	3	3	0	steep_decline	ENSG00000196132.14	MYT1
chr21	8213326	8213412	87	4	0	4	4	0	steep_decline	ENSG00000278996.1	ENSG00000278996
chr21	8400398	8400407	10	3	0	3	3	0	steep_decline	ENSG00000280441.3	ENSG00000280441
chr21	8401728	8401745	18	4	0	4	4	0	steep_decline	ENSG00000280441.3	ENSG00000280441
chr21	8434128	8434304	177	11	0	11	0	11	shallow_decline	ENSG00000280441.3	ENSG00000280441
chr21	8435227	8435374	148	6	0	6	6	0	steep_decline	ENSG00000280441.3	ENSG00000280441
chr21	8435795	8435886	92	5	0	5	5	0	steep_decline	ENSG00000280441.3	ENSG00000280441
chr21	8438772	8438885	114	13	0	13	12	1	steep_decline	ENSG00000280441.3	ENSG00000280441	ENSG00000278189.1,ENSG00000281181.1	RNA5-8SN1,ENSG00000281181
chr21	8440569	8440657	89	5	0	5	5	0	steep_decline	ENSG00000280441.3	ENSG00000280441
chr21	8442384	8442515	132	10	0	10	10	0	steep_decline	ENSG00000280441.3	ENSG00000280441
chr21	9839524	9839573	50	4	0	4	3	1	mixed_decline			ENSG00000280081.4	LINC01667
chr21	10405427	10405669	243	3	0	3	0	3	shallow_decline
chr21	10521384	10521511	128	10	0	10	5	5	mixed_decline	ENSG00000273840.1	ENSG00000273840	ENSG00000274391.5	TPTE
chr21	10522202	10522495	294	6	0	6	2	4	mixed_decline	ENSG00000273840.1,ENSG00000274391.5	ENSG00000273840,TPTE
chr21	18244810	18245034	225	4	0	4	1	3	mixed_decline	ENSG00000154645.14	CHODL	ENSG00000154645.14	CHODL
chr21	21025246	21025287	42	3	3	0	3	0	steep_rise	ENSG00000154654.15	NCAM2
chr21	26572811	26573271	461	15	0	15	7	8	mixed_decline	ENSG00000166265.13	CYYR1	ENSG00000166265.13	CYYR1
chr21	29939074	29939311	238	3	0	3	2	1	mixed_decline	ENSG00000171189.18	GRIK1
chr21	32077009	32077026	18	3	0	3	0	3	shallow_decline
chr21	33027047	33027138	92	3	0	3	2	1	mixed_decline	ENSG00000205927.5,ENSG00000227757.3	OLIG2,ENSG00000227757
chr21	33027492	33027531	40	3	0	3	2	1	mixed_decline	ENSG00000205927.5,ENSG00000227757.3	OLIG2,ENSG00000227757
chr21	36099891	36099915	25	3	0	3	3	0	steep_decline	ENSG00000230212.6	CBR1-AS1
chr21	36104888	36104956	69	3	0	3	2	1	mixed_decline	ENSG00000230212.6,ENSG00000233393.2	CBR1-AS1,ENSG00000233393	ENSG00000233393.2	ENSG00000233393
chr21	36113760	36113899	140	5	5	0	1	4	mixed_rise	ENSG00000230212.6	CBR1-AS1
chr21	36693257	36693454	198	5	0	5	4	1	mixed_decline
chr21	36704551	36704572	22	4	0	4	2	2	mixed_decline	ENSG00000159263.16	SIM2
chr21	36708108	36708173	66	3	0	3	0	3	shallow_decline	ENSG00000159263.16	SIM2	ENSG00000159263.16	SIM2
chr21	36915838	36915851	14	3	0	3	3	0	steep_decline	ENSG00000159267.17	HLCS
chr21	38313325	38313396	72	3	3	0	3	0	steep_rise
chr21	38660501	38660617	117	4	0	4	3	1	mixed_decline	ENSG00000157554.20	ERG
chr21	41562267	41562298	32	3	3	0	3	0	steep_rise	ENSG00000232806.1	ENSG00000232806
chr21	41725680	41725971	292	4	0	4	1	3	mixed_decline
chr21	41968696	41968838	143	3	3	0	0	3	shallow_rise
chr21	42067842	42068025	184	4	0	4	4	0	steep_decline	ENSG00000177398.19	UMODL1
chr21	42277765	42277997	233	4	0	4	4	0	steep_decline	ENSG00000160179.19	ABCG1
chr21	43348680	43348730	51	3	0	3	0	3	shallow_decline
chr21	43362561	43362651	91	3	0	3	2	1	mixed_decline			ENSG00000225637.1,ENSG00000237989.2	ENSG00000225637,LINC01679
chr21	43684261	43684318	58	3	0	3	3	0	steep_decline	ENSG00000160208.13	RRP1B	ENSG00000160208.13	RRP1B
chr21	43700751	43700783	33	4	0	4	2	2	mixed_decline
chr21	43729316	43729370	55	5	0	5	4	1	mixed_decline	ENSG00000160209.19	PDXK
chr21	43936339	43936441	103	5	0	5	3	2	mixed_decline	ENSG00000160216.21	AGPAT3
chr21	44086761	44086852	92	4	0	4	4	0	steep_decline	ENSG00000160218.13	TRAPPC10	ENSG00000160218.13	TRAPPC10
chr21	44706556	44706653	98	6	0	6	4	2	mixed_decline	ENSG00000175894.18	TSPEAR
chr21	44723316	44723529	214	3	0	3	2	1	mixed_decline
chr21	45302133	45302205	73	3	0	3	3	0	steep_decline	ENSG00000184274.3,ENSG00000286262.1	LINC00315,ENSG00000286262
chr21	45348179	45348217	39	5	0	5	5	0	steep_decline	ENSG00000289448.1	ENSG00000289448
chr21	45470126	45470171	46	4	4	0	1	3	mixed_rise	ENSG00000182871.16	COL18A1
chr21	45505984	45506015	32	3	3	0	1	2	mixed_rise	ENSG00000173638.19,ENSG00000182871.16	SLC19A1,COL18A1	ENSG00000173638.19,ENSG00000182871.16	SLC19A1,COL18A1
chr21	45513460	45513487	28	3	3	0	2	1	mixed_rise	ENSG00000173638.19,ENSG00000182871.16	SLC19A1,COL18A1
chr21	45590063	45590358	296	11	0	11	7	4	mixed_decline			ENSG00000233922.4	LINC01694
chr21	46068129	46068168	40	3	0	3	1	2	mixed_decline
chr21	46098886	46098972	87	5	0	5	4	1	mixed_decline	ENSG00000142173.16	COL6A2	ENSG00000227438.1	COL6A2-DT
chr22	10525658	10525745	88	6	0	6	6	0	steep_decline
chr22	10741252	10741416	165	4	0	4	2	2	mixed_decline
chr22	10741858	10742398	541	8	0	8	7	1	steep_decline
chr22	12097894	12098134	241	5	0	5	2	3	mixed_decline
chr22	12602151	12602447	297	4	0	4	3	1	mixed_decline			ENSG00000283023.1	FRG1GP
chr22	16601568	16601734	167	5	0	5	2	3	mixed_decline			ENSG00000100181.22,ENSG00000283633.1	TPTEP1,ENSG00000283633
chr22	16609761	16610042	282	7	0	7	4	3	mixed_decline	ENSG00000100181.22,ENSG00000283633.1	TPTEP1,ENSG00000283633
chr22	16718056	16718168	113	3	0	3	3	0	steep_decline
chr22	17070156	17070248	93	3	0	3	3	0	steep_decline	ENSG00000273203.1	ENSG00000273203
chr22	17084310	17084361	52	3	0	3	0	3	shallow_decline			ENSG00000177663.15	IL17RA
chr22	17364069	17364216	148	7	7	0	6	1	steep_rise	ENSG00000099954.19	CECR2
chr22	17443628	17443700	73	4	0	4	2	2	mixed_decline	ENSG00000099954.19	CECR2
chr22	17858151	17858197	47	3	3	0	3	0	steep_rise	ENSG00000243156.9	MICAL3
chr22	19722131	19722435	305	13	0	13	3	10	mixed_decline	ENSG00000184702.20,ENSG00000284874.1	SEPTIN5,ENSG00000284874	ENSG00000203618.6	GP1BB
chr22	19759499	19759836	338	3	0	3	2	1	mixed_decline	ENSG00000184058.15	TBX1	ENSG00000184058.15	TBX1
chr22	19876403	19876487	85	3	0	3	1	2	mixed_decline	ENSG00000184470.21	TXNRD2
chr22	19937625	19937736	112	4	4	0	4	0	steep_rise	ENSG00000184470.21	TXNRD2
chr22	19962775	19962806	32	3	3	0	0	3	shallow_rise	ENSG00000093010.15	COMT	ENSG00000093010.15,ENSG00000284031.1	COMT,MIR4761
chr22	20204908	20204963	56	3	0	3	3	0	steep_decline	ENSG00000249923.1	LINC02891	ENSG00000236499.2,ENSG00000249923.1	LINC00896,LINC02891
chr22	20430754	20430791	38	5	5	0	2	3	mixed_rise	ENSG00000244486.9,ENSG00000277971.1	SCARF2,ENSG00000277971	ENSG00000244486.9	SCARF2
chr22	23262740	23262811	72	3	0	3	0	3	shallow_decline	ENSG00000186716.21,ENSG00000230701.2	BCR,FBXW4P1	ENSG00000230701.2,ENSG00000240160.3	FBXW4P1,RN7SL263P
chr22	23282227	23282560	334	7	7	0	5	2	mixed_rise	ENSG00000186716.21	BCR	ENSG00000186716.21	BCR
chr22	24494652	24494658	7	3	3	0	3	0	steep_rise	ENSG00000100024.15,ENSG00000178803.12	UPB1,ADORA2A-AS1	ENSG00000100024.15	UPB1
chr22	25028781	25028824	44	3	0	3	0	3	shallow_decline	ENSG00000197077.14	KIAA1671
chr22	26756903	26756946	44	3	0	3	1	2	mixed_decline	ENSG00000244625.7	MIATNB
chr22	27346572	27346617	46	4	4	0	0	4	shallow_rise	ENSG00000230051.3	ENSG00000230051
chr22	27797328	27797454	127	3	3	0	0	3	shallow_rise	ENSG00000169184.6	MN1	ENSG00000169184.6	MN1
chr22	28793018	28793082	65	3	3	0	1	2	mixed_rise
chr22	29071645	29071705	61	4	4	0	1	3	mixed_rise			ENSG00000183762.13	KREMEN1
chr22	30080117	30080433	317	8	0	8	3	5	mixed_decline	ENSG00000227117.6	HORMAD2-AS1	ENSG00000176635.18,ENSG00000227117.6	HORMAD2,HORMAD2-AS1
chr22	31611275	31611539	265	6	0	6	2	4	mixed_decline	ENSG00000198089.16	SFI1	ENSG00000198089.16	SFI1
chr22	31625717	31625796	80	7	0	7	4	3	mixed_decline	ENSG00000241878.12	PISD	ENSG00000241878.12	PISD
chr22	32353975	32354052	78	4	0	4	2	2	mixed_decline			ENSG00000128276.10	RFPL3
chr22	32562563	32562591	29	3	0	3	2	1	mixed_decline	ENSG00000185666.15	SYN3
chr22	36322470	36322628	159	3	0	3	1	2	mixed_decline	ENSG00000100345.23	MYH9	ENSG00000100345.23	MYH9
chr22	36409715	36409921	207	5	5	0	4	1	mixed_rise
chr22	36410389	36410449	61	3	3	0	3	0	steep_rise
chr22	36823402	36823585	184	3	0	3	2	1	mixed_decline
chr22	37103360	37103455	96	3	0	3	3	0	steep_decline	ENSG00000187045.19	TMPRSS6
chr22	37211509	37211654	146	4	0	4	0	4	shallow_decline	ENSG00000278195.2	SSTR3	ENSG00000278195.2	SSTR3
chr22	37708710	37708748	39	3	0	3	2	1	mixed_decline	ENSG00000100101.15,ENSG00000100106.22	ENSG00000100101,TRIOBP
chr22	38429949	38429958	10	3	0	3	1	2	mixed_decline	ENSG00000168135.4	KCNJ4
chr22	39632143	39632187	45	3	0	3	3	0	steep_decline	ENSG00000100346.18	CACNA1I
chr22	39650046	39650152	107	4	0	4	2	2	mixed_decline	ENSG00000100346.18	CACNA1I
chr22	40400288	40400441	154	4	4	0	3	1	mixed_rise	ENSG00000100359.21,ENSG00000284431.1	SGSM3,ENSG00000284431
chr22	41669857	41669907	51	5	0	5	3	2	mixed_decline
chr22	42283563	42283773	211	4	0	4	2	2	mixed_decline	ENSG00000100207.21	TCF20
chr22	42289889	42290014	126	8	0	8	3	5	mixed_decline	ENSG00000100207.21	TCF20
chr22	42341240	42341364	125	7	0	7	6	1	steep_decline	ENSG00000100207.21	TCF20
chr22	42404276	42404442	167	4	0	4	3	1	mixed_decline	ENSG00000235568.7	NFAM1
chr22	44462563	44462822	260	5	0	5	2	3	mixed_decline
chr22	44729708	44729975	268	6	0	6	2	4	mixed_decline	ENSG00000186654.21,ENSG00000248405.10	PRR5,PRR5-ARHGAP8	ENSG00000186654.21	PRR5
chr22	45247056	45247149	94	4	4	0	2	2	mixed_rise
chr22	45580841	45581011	171	3	0	3	1	2	mixed_decline	ENSG00000077942.19	FBLN1
chr22	45919249	45919347	99	6	6	0	0	6	shallow_rise
chr22	45960630	45960803	174	4	0	4	2	2	mixed_decline	ENSG00000188064.10	WNT7B
chr22	45972123	45972224	102	11	0	11	2	9	mixed_decline	ENSG00000188064.10	WNT7B
chr22	45972544	45972616	73	8	0	8	4	4	mixed_decline	ENSG00000188064.10	WNT7B
chr22	46064452	46064591	140	11	0	11	3	8	mixed_decline	ENSG00000197182.15	MIRLET7BHG
chr22	46078900	46078994	95	3	0	3	3	0	steep_decline	ENSG00000197182.15	MIRLET7BHG	ENSG00000197182.15	MIRLET7BHG
chr22	46079948	46080248	301	6	0	6	4	2	mixed_decline	ENSG00000197182.15	MIRLET7BHG	ENSG00000197182.15	MIRLET7BHG
chr22	46080680	46080694	15	3	0	3	3	0	steep_decline	ENSG00000197182.15	MIRLET7BHG
chr22	46088772	46088844	73	3	0	3	0	3	shallow_decline	ENSG00000197182.15	MIRLET7BHG
chr22	46364108	46364180	73	3	0	3	2	1	mixed_decline	ENSG00000075275.18	CELSR1
chr22	46379539	46379586	48	3	3	0	3	0	steep_rise	ENSG00000075275.18	CELSR1	ENSG00000075275.18	CELSR1
chr22	46390774	46390838	65	3	0	3	2	1	mixed_decline	ENSG00000075275.18	CELSR1
chr22	46472006	46472087	82	6	6	0	6	0	steep_rise	ENSG00000075275.18	CELSR1
chr22	46531745	46531833	89	4	4	0	4	0	steep_rise	ENSG00000075275.18	CELSR1
chr22	46533362	46533745	384	12	12	0	1	11	shallow_rise	ENSG00000075275.18	CELSR1
chr22	46607866	46607937	72	5	5	0	1	4	mixed_rise	ENSG00000075240.17	GRAMD4
chr22	46618828	46618926	99	3	3	0	0	3	shallow_rise	ENSG00000075240.17	GRAMD4	ENSG00000075240.17	GRAMD4
chr22	46686358	46686466	109	3	0	3	1	2	mixed_decline	ENSG00000100422.14	CERK
chr22	46721720	46721774	55	4	0	4	2	2	mixed_decline	ENSG00000100422.14	CERK
chr22	46792721	46792755	35	3	0	3	3	0	steep_decline	ENSG00000054611.14	TBC1D22A
chr22	47164935	47165019	85	3	0	3	3	0	steep_decline	ENSG00000054611.14	TBC1D22A
chr22	48309896	48310006	111	5	0	5	4	1	mixed_decline
chr22	48576358	48576480	123	4	0	4	3	1	mixed_decline	ENSG00000219438.9	TAFA5	ENSG00000219438.9	TAFA5
chr22	49016470	49016536	67	3	0	3	3	0	steep_decline
chr22	49660059	49660167	109	6	0	6	6	0	steep_decline
chr22	49834431	49834503	73	3	3	0	2	1	mixed_rise	ENSG00000260613.2	ENSG00000260613
chr22	49938487	49938612	126	3	0	3	3	0	steep_decline
chr22	49949467	49949538	72	3	3	0	3	0	steep_rise
chr22	49949841	49949864	24	3	3	0	3	0	steep_rise
chr22	50089875	50090082	208	4	0	4	0	4	shallow_decline	ENSG00000073146.16	MOV10L1	ENSG00000073146.16	MOV10L1
chr22	50158104	50158183	80	5	5	0	3	2	mixed_rise	ENSG00000073146.16	MOV10L1
chr22	50178660	50178747	88	6	0	6	1	5	mixed_decline	ENSG00000073150.14	PANX2
chr22	50281925	50282064	140	7	7	0	4	3	mixed_rise	ENSG00000196576.16	PLXNB2	ENSG00000196576.16	PLXNB2
chr22	50300002	50300264	263	3	0	3	3	0	steep_decline	ENSG00000196576.16	PLXNB2
chr22	50325586	50325627	42	3	3	0	3	0	steep_rise	ENSG00000205593.12	DENND6B
chr22	50444966	50445093	128	6	6	0	4	2	mixed_rise	ENSG00000100239.16,ENSG00000100241.22	PPP6R2,SBF1
chr22	50548580	50548842	263	3	0	3	3	0	steep_decline	ENSG00000130487.9	KLHDC7B
chr22	50577959	50578218	260	3	0	3	2	1	mixed_decline	ENSG00000205560.13,ENSG00000254413.8	CPT1B,CHKB-CPT1B	ENSG00000205560.13	CPT1B
chr22	50604051	50604695	645	10	0	10	6	4	mixed_decline	ENSG00000008735.14	MAPK8IP2
chr3	4304172	4304219	48	5	5	0	3	2	mixed_rise	ENSG00000144455.14,ENSG00000170364.13,ENSG00000286579.1	SUMF1,SETMAR,ENSG00000286579
chr3	4982933	4983077	145	5	5	0	4	1	mixed_rise	ENSG00000134107.5	BHLHE40
chr3	5189790	5189889	100	6	6	0	4	2	mixed_rise	ENSG00000134109.11	EDEM1	ENSG00000268509.2	ENSG00000268509
chr3	9354450	9354555	106	3	3	0	1	2	mixed_rise	ENSG00000196220.17,ENSG00000206573.10,ENSG00000254485.5	SRGAP3,THUMPD3-AS1,ENSG00000254485
chr3	9863126	9863259	134	3	0	3	3	0	steep_decline
chr3	10816383	10816615	233	5	0	5	4	1	mixed_decline	ENSG00000132164.10	SLC6A11
chr3	11379907	11379976	70	3	0	3	3	0	steep_decline	ENSG00000197548.13	ATG7
chr3	13418711	13418874	164	8	8	0	8	0	steep_rise	ENSG00000132182.13	NUP210
chr3	14811069	14811245	177	6	0	6	5	1	mixed_decline	ENSG00000154783.12,ENSG00000260902.1	FGD5,LINC02011
chr3	14821050	14821314	265	3	0	3	1	2	mixed_decline	ENSG00000154783.12	FGD5	ENSG00000154783.12	FGD5
chr3	15280165	15280279	115	3	0	3	3	0	steep_decline	ENSG00000131370.16	SH3BP5
chr3	20049081	20049152	72	5	5	0	1	4	mixed_rise	ENSG00000114166.8	KAT2B
chr3	22372394	22372649	256	3	0	3	1	2	mixed_decline	ENSG00000151789.12	ZNF385D	ENSG00000151789.12	ZNF385D
chr3	23743172	23743322	151	3	3	0	0	3	shallow_rise
chr3	37279744	37279864	121	4	0	4	3	1	mixed_decline	ENSG00000144674.17	GOLGA4
chr3	37768545	37768598	54	3	3	0	1	2	mixed_rise	ENSG00000144668.12,ENSG00000235257.10	ITGA9,ITGA9-AS1
chr3	43690282	43690302	21	3	3	0	0	3	shallow_rise	ENSG00000011198.10,ENSG00000160746.13	ABHD5,ANO10	ENSG00000011198.10	ABHD5
chr3	44060781	44060815	35	4	0	4	3	1	mixed_decline
chr3	44581207	44581243	37	3	0	3	2	1	mixed_decline	ENSG00000144792.9,ENSG00000196345.13,ENSG00000236869.2	ZNF660,ZKSCAN7,ZKSCAN7-AS1	ENSG00000214820.3	MPRIPP1
[truncated: 1,022 more rows]
