# Supplementary material for: Early-stage lung adenocarcinoma affects DNA methylation and gene expression in adjacent tissues
Source: EMBO Rep. 2025 Nov 3;26(23):5931–58. doi: 10.1038/s44319-025-00612-4 (PMC12678790; doi:10.1038/s44319-025-00612-4)
Supplement: Supplementary file 8 — Dataset EV3 [file 44319_2025_612_MOESM8_ESM.xlsx]

## Sheet: Legend
Dataset EV3	Cycle thresholds (CT) of gene replicates (RT-qPCR) and methylation levels of sites (BABS) across samples during mRNA(a) and prognosis(b) validation stages.

## Sheet: Dataset EV3(a)
Sample No.	Location	CDKN2A	FZD10	ACTB	NOTCH1	PDGFRA	WNT7B
1	TC	29.67	29.85	16.31	26.54	24.68	26.17
1	TC	29.82	30.02	16.32	26.37	24.89	26.25
1	TC	29.64	29.75	16.2	26.56	24.81	26.18
1	TE	31.03	32.9	18.18	30.71	28.25	29.18
1	TE	31.17	32.96	18.09	30.65	28.19	29.47
1	TE	31.16	33.16	18.14	30.59	28.21	29.23
1	P5	28.83	29.23	16.48	30.03	27.2	31.95
1	P5	28.7	29.02	16.63	30.21	27.22	32.15
1	P5	28.66	29.05	16.27	30.05	27.17	32.38
1	P10	29.56	29.66	17.28	28.93	27.22	31.29
1	P10	29.42	29.86	17.29	28.86	27.12	31.74
1	P10	29.45	29.73	17.32	29.06	26.98	31.43
1	P15	30.4	30.33	17.83	27.76	27.25	32.46
1	P15	30.16	30.39	17.79	27.78	27.32	32.28
1	P15	30.31	30.72	17.61	27.96	27.04	31.84
1	P20	30.13	29.86	16.93	27.74	26.44	29.3
1	P20	29.91	30.02	17.02	28.03	26.61	29.71
1	P20	30.07	30.17	17.26	28.24	26.78	29.82
1	PN	30.08	30.34	17.33	28.56	27.44	30.7
1	PN	30.02	30.31	17.33	28.25	27.16	30.55
1	PN	30.04	30.34	17.25	28.72	27.12	30.79
2	TC	29.25	31.77	19.33	29.75	28.05	30.52
2	TC	29.35	32.31	19.33	29.9	28.04	30.34
2	TC	29.47	31.56	19.44	29.71	28.13	30.35
2	TE	29.46	32.05	19.21	29.99	28.17	30.12
2	TE	29.4	31.97	19.31	29.94	28.15	30.05
2	TE	29.18	31.87	19.27	29.94	27.92	30.05
2	P5	31.2	31.15	19.35	29.44	28.11	32.46
2	P5	30.9	31.64	19.18	29.58	28.01	32.23
2	P5	31.2	31.26	19.67	29.89	28.17	32.31
2	P10	30.1	30.92	18.49	29.43	27.49	31.89
2	P10	30.23	31.11	18.56	29.43	27.54	32.23
2	P10	30.24	31.2	18.41	29.44	27.42	32.12
2	P15	31.01	31.45	19.45	29.8	28.1	32.12
2	P15	30.97	31.21	19.47	29.52	27.91	31.75
2	P15	31.16	31.4	19.65	29.94	28.18	32.39
2	P20	31.47	32.17	19.76	29.82	27.97	32.52
2	P20	31.82	31.98	19.56	29.76	27.8	32.26
2	P20	31.42	31.39	19.54	29.77	27.72	32.26
2	PN	31.51	32.92	20.06	30.44	28.17	32.15
2	PN	31.57	32.52	19.96	30.68	28.17	32.24
2	PN	31.77	32.39	20.18	30.89	28.1	32.19
3	TC	29.2	31.39	17.47	27.48	26.37	28.49
3	TC	29.21	32.06	17.42	27.51	26.38	28.41
3	TC	29.32	31.43	17.81	27.63	26.52	28.49
3	TE	29.33	32.15	18.32	28.27	27.03	29.54
3	TE	29.36	32	18.2	28.43	27.06	29.7
3	TE	29.24	32.19	18.2	28.29	27.04	29.7
3	P5	30.68	31.29	18.57	28.39	27.46	31.48
3	P5	30.7	31.76	18.53	28.58	27.41	31.56
3	P5	30.95	31.8	18.81	28.58	27.55	31.36
3	P10	31.14	31.23	19.07	28.77	27.44	31.47
3	P10	30.94	31.28	18.83	28.95	27.38	31.59
3	P10	30.92	31.27	18.69	28.7	27.41	31.34
3	P15	30.89	32.49	19.2	29.05	27.6	32.31
3	P15	30.79	32.78	19.31	28.91	27.4	32.53
3	P15	31.12	31.84	19.63	29.07	27.53	32.15
3	P20	31.68	32.02	19.2	28.96	27.31	31.69
3	P20	31.34	31.68	18.96	28.79	27.35	32.04
3	P20	31.49	31.96	18.85	28.84	27.18	31.87
3	PN	31.53	31.86	18.6	28.54	27.57	31.12
3	PN	31.68	32.04	18.45	28.66	27.76	31.1
3	PN	31.58	31.86	18.46	28.81	27.53	30.84
4	TC	29.69	31.68	17.23	27.56	27.44	28.44
4	TC	29.81	31.61	17.26	27.58	27.32	28.3
4	TC	29.85	31.56	17.34	27.72	27.42	28.45
4	TE	32.14	30.52	18.23	28.34	27.33	29.83
4	TE	32.19	30.9	18.22	28.39	27.47	29.83
4	TE	32.23	30.82	18.17	28.45	27.17	29.75
4	P5	32.27	30.41	17.99	28.2	26.81	29.61
4	P5	32.16	30.37	17.87	28.16	26.6	29.44
4	P5	32.43	30.43	18.02	28.37	26.86	29.64
4	P10	33.38	29.99	18.11	28.58	27.11	31.15
4	P10	33.27	30.36	18.17	28.6	27.13	31.16
4	P10	33.33	30.33	18.11	28.49	26.88	30.84
4	P15	34.12	30.22	17.53	28	27.08	29.91
4	P15	32.49	29.6	17.36	27.84	26.86	29.78
4	P15	33.31	30.24	17.6	28.02	27.09	30.13
4	P20	34.28	30.34	18.26	28.8	27.31	31.42
4	P20	34.29	30.73	18.25	28.82	27.43	31.24
4	P20	34.04	30.53	18.14	28.74	27.15	31.64
4	PN	34.16	31.84	19.03	29.59	28.16	33.1
4	PN	34.47	31.88	19.05	29.84	28.01	33.24
4	PN	34.72	31.55	19.16	29.82	28.19	32.83
5	TC	27.74	29.76	17.04	27.35	26	28.72
5	TC	27.69	29.74	17	27.49	26.05	28.55
5	TC	27.8	30.02	17.07	27.49	26.13	28.5
5	TE	28.53	31.62	18.15	29.11	27.26	29.17
5	TE	28.5	31.29	18.07	29.28	27.18	28.84
5	TE	28.63	31.25	18.15	29.32	27.39	29.03
5	P5	30.78	30.21	18.25	28.29	27.28	31.12
5	P5	30.53	30.55	18.18	28.53	27.17	31.04
5	P5	30.41	30.45	18.05	28.46	27.18	30.9
5	P10	29.84	29.38	17.02	27.27	26.06	29.36
5	P10	30.27	29.68	16.94	27.43	25.92	29.27
5	P10	30.43	29.56	17.01	27.51	26.08	29.29
5	P15	30.68	29.53	17.36	27.65	26.51	30.83
5	P15	30.52	29.49	17.4	27.73	26.52	30.78
5	P15	30.45	29.4	17.35	27.84	26.25	30.67
5	P20	30.55	30.77	18.31	28.5	27.88	31.15
5	P20	30.66	30.59	18.15	28.58	27.7	31.12
5	P20	30.87	30.7	18.69	28.65	27.85	31.08
5	PN	31.2	30.87	18.68	28.86	27.68	32.13
5	PN	31.39	31.04	18.62	28.92	27.61	31.88
5	PN	31.17	30.74	18.49	29.11	27.45	31.83
6	TC	27.29	32.76	16.13	28.09	26.85	27.05
6	TC	27.4	33.27	16.09	27.98	26.64	26.92
6	TC	27.41	32.87	16.23	28.12	26.82	26.78
6	TE	26.18	30.8	15.44	27.01	25.9	25.73
6	TE	26.26	30.82	15.37	26.82	26	25.87
6	TE	26.07	31.08	15.4	27	25.96	25.62
6	P5	28.26	30.08	16.03	27.15	26.02	29.81
6	P5	28.48	30.11	16.14	27.43	26.12	29.91
6	P5	28.55	30.17	16.24	27.31	26.11	29.75
6	P10	28.6	29.49	15.53	26.26	25.64	29.38
6	P10	28.47	29.33	15.68	26.16	25.52	29.15
6	P10	28.81	29.67	15.5	26.36	25.58	29.24
6	P15	29.83	31.9	14.33	27.19	25.5	29.54
6	P15	29.97	32.32	14.29	26.95	25.62	29.63
6	P15	30	32.29	14.55	27.33	25.84	30.06
6	P20	26.47	27.91	13.65	24.14	23.69	27.14
6	P20	26.6	28.01	13.63	24.16	23.6	26.84
6	P20	26.38	27.48	13.55	24.18	23.46	26.6
6	PN	29.31	30.49	16.34	26.53	26.13	29.1
6	PN	29.7	30.49	16.29	26.44	25.96	28.86
6	PN	29.68	30.49	16.41	26.59	26.22	28.93
7	TC	31.01	30.77	18.19	30.22	27.8	29.42
7	TC	30.89	30.92	18.15	30.66	27.93	29.54
7	TC	30.82	30.45	18.1	30.69	27.8	29.57
7	TE	31.23	34	19.68	33.5	31.55	32.77
7	TE	31.19	33.98	19.79	33.23	31.32	32.26
7	TE	31.09	33.9	19.72	34.2	31.21	32.8
7	P5	31.87	32.61	18.92	31.63	29.16	33.55
7	P5	31.87	33.03	19.03	31.78	29.36	33.78
7	P5	32.07	32.46	19.01	31.7	29.26	33.95
7	P10	31.46	31.25	18.26	30.58	27.87	31.76
7	P10	31.58	31.03	18.13	30.37	27.8	31.73
7	P10	31.39	31.06	18.2	30.18	27.95	32.14
7	P15	31.38	29.79	17.21	28.24	26.11	30.67
7	P15	31.22	29.55	17.27	28.3	26.11	30.69
7	P15	31.51	29.51	17.07	28.21	26.05	30.47
7	P20	32.01	31.19	17.64	28.59	27.49	30.35
7	P20	31.74	31.13	17.59	28.57	27.51	30.38
7	P20	31.61	31.05	17.48	28.52	27.56	30.13
7	PN	31.86	31.31	18	29.1	27.96	30.31
7	PN	32.29	30.61	17.92	29.1	27.81	30.54
7	PN	32.3	31.01	18.19	29.02	27.79	30.5
8	TC	31.83	33.03	18.6	31.2	28.8	29.84
8	TC	31.64	32.77	18.64	31.43	28.82	29.81
8	TC	31.34	32.24	18.73	31.46	28.7	29.63
8	TE	32.14	31.51	18.56	29.63	28.6	32.07
8	TE	31.83	31.25	18.5	29.77	28.51	31.88
8	TE	32.12	31.33	18.48	29.96	28.42	31.22
8	P5	32.81	31.55	17.93	28.97	27.69	30.1
8	P5	32.58	30.98	17.96	28.89	27.8	29.9
8	P5	32.29	31.24	17.94	28.72	27.78	29.73
8	P10	32.65	30.74	18.14	28.61	28.08	29.59
8	P10	32.48	30.82	18.26	28.52	28.19	29.67
8	P10	32.24	30.64	18.3	28.53	28.22	29.46
8	P15	30.87	30.84	18.65	29.24	28.55	31.35
8	P15	30.9	31.02	18.64	29.09	28.53	31.32
8	P15	30.79	31	18.56	29.06	28.35	31.29
8	P20	31.1	29.16	16.9	26.54	24.61	29.07
8	P20	30.86	28.9	16.91	26.34	24.71	29.2
8	P20	30.52	29.07	16.67	26.62	24.91	29.16
8	PN	31.78	30.64	17.71	27.65	26.48	30.64
8	PN	31.55	30.77	17.62	27.4	26.36	30.65
8	PN	31.33	30.74	17.57	27.5	26.46	30.56
9	TC	30.96	31.14	17.95	29.35	27.23	29.37
9	TC	30.82	31.16	17.92	29.34	27.26	29.51
9	TC	30.7	31.08	17.91	29.52	27.18	29.36
9	TE	28.9	29.39	15.34	26.34	24.71	26.27
9	TE	28.82	29.48	15.34	26.19	24.85	26.16
9	TE	28.72	29.23	15.34	26.16	24.5	26.15
9	P5	30.61	29.77	15.79	26.34	25.05	27.86
9	P5	30.46	29.65	15.72	26.68	24.98	27.79
9	P5	30.48	29.71	16.03	26.78	25.04	27.84
9	P10	29.65	29.98	15.92	26.47	24.7	27.84
9	P10	29.61	29.96	15.69	26.24	24.49	27.42
9	P10	29.9	29.96	16	26.48	24.87	27.47
9	P15	30.47	30.68	16.66	27.01	25.64	29.07
9	P15	30.32	30.94	16.78	27.08	25.75	29.39
9	P15	30.55	31.02	16.78	27.11	26	29.03
9	P20	29.32	29.74	15.59	28.46	25.64	29.92
9	P20	29.1	29.4	15.2	28.2	25.52	29.69
9	P20	29.17	29.48	15.5	28.57	25.91	29.9
9	PN	31.62	31.31	17.3	28.06	26.41	29.57
9	PN	31.68	31.51	17.34	27.72	26.37	29.43
9	PN	31.7	31.53	17.2	27.53	26.25	29.42
10	TC	30.95	31.71	20.06	32.13	29.1	31.06
10	TC	30.6	31.57	20.01	32.19	28.8	31.15
10	TC	30.72	31.71	20.15	32.2	29.02	31.13
10	TE	30.13	32.04	18.39	28.95	27.15	28.25
10	TE	30.18	31.86	18.26	28.97	27.28	28.47
10	TE	29.99	31.6	18.19	28.81	27.19	28.27
10	P5	31.52	32.1	19.44	29.79	27.67	31.82
10	P5	31.5	31.39	19.44	29.78	27.58	31.78
10	P5	31.47	31.28	19.26	29.67	27.5	31.38
10	P10	32.43	31.81	19.69	29.76	28.61	32.17
10	P10	32.63	31.78	19.59	29.78	28.52	31.9
10	P10	32.78	31.57	19.78	29.93	28.66	32.58
10	P15	31.35	31.51	18.67	29.27	27.37	30.95
10	P15	31.33	31.73	18.72	28.99	27.41	31.12
10	P15	31.33	31.24	18.58	29.18	27.38	30.65
10	P20	32.03	30.55	18.61	28.92	27.66	30.5
10	P20	31.83	30.9	18.6	29.01	27.64	30.45
10	P20	32.05	30.39	18.58	28.93	27.54	30.44
10	PN	32.24	31.16	18.67	29.83	28.05	30.76
10	PN	32.25	31.31	18.49	29.62	28.07	30.89
10	PN	32.12	31.11	18.49	29.84	28.07	30.5
11	TC	27.11	29.4	15.93	28.02	26.03	27.28
11	TC	27.13	29.51	15.88	27.98	26	27.3
11	TC	27.09	29.32	16.07	27.92	25.89	27.2
11	TE	27.17	30.39	16.48	28.15	26.38	27.13
11	TE	27.14	30.3	16.45	28.19	26.2	27.07
11	TE	27.04	30.66	16.4	28.05	26.12	27.12
11	P5	27.84	28.42	15.4	26.52	25.75	28.62
11	P5	27.77	28.35	15.54	26.68	25.81	28.7
11	P5	28.15	28.49	15.52	26.47	26	28.83
11	P10	28.75	29.57	16.03	26.89	25.97	29.53
11	P10	28.81	29.34	16.01	26.85	25.93	29.48
11	P10	28.85	29.16	15.97	26.71	25.94	29.38
11	P15	28.8	28.99	15.94	26.19	25.66	28.94
11	P15	28.8	29.12	15.95	26.53	25.65	29.25
11	P15	29.12	28.85	15.79	26.16	25.64	29.34
11	P20	28	29.22	15.86	26.09	25.69	29.19
11	P20	28.07	28.95	15.84	26.13	25.77	29.03
11	P20	27.95	28.93	15.7	26.01	25.57	29.22
11	PN	29.97	29.19	16.14	25.63	25.88	29.16
11	PN	29.89	29.21	16.05	25.49	25.88	29.05
11	PN	29.81	29.15	16.19	25.47	25.91	28.99
13	TC	29.54	32.31	18.15	28.66	25.46	28.25
13	TC	29.58	32.84	18.07	28.64	25.42	28.29
13	TC	29.52	32.28	18.12	28.83	25.43	28.24
13	TE	30.02	32.16	18.68	28.03	25.87	28.49
13	TE	30.08	32.35	18.75	27.9	26.01	28.48
13	TE	30	32.01	18.57	27.71	25.77	28.45
13	P5	33.69	30.66	17.1	27.1	25.17	28.21
13	P5	33.83	30.64	17	27.06	25.24	28.26
13	P5	33.99	30.6	17.04	27.03	25.18	28.38
13	P10	34.74	32.01	18.29	27.26	25.99	29.33
13	P10	34.83	31.95	18.27	27.29	25.98	29.07
13	P10	34.81	32.01	18.41	27.18	25.79	29.05
13	P15	33.35	29.37	16	26.3	26.01	27.27
13	P15	32.89	29.59	16	26.47	26.09	27.49
13	P15	32.9	29.64	15.99	26.58	26	27.15
13	P20	32.64	29.64	16.25	26.38	26.12	27.83
13	P20	32.82	29.7	16.2	26.75	26.11	27.94
13	P20	32.37	29.81	16.19	26.77	26.1	27.66
13	PN	32.79	29.5	16.86	27.22	25.95	28.01
13	PN	33.15	29.27	16.74	27.15	25.77	28
13	PN	33.08	29.54	16.81	27.3	25.74	28.02
14	TC	31.7	32.55	19.43	29.08	27.58	29.32
14	TC	32.11	32.68	19.47	29.11	27.52	29.35
14	TC	32	32.8	19.65	28.84	27.43	29.06
14	TE	30.51	33.44	18.94	29.2	27.36	27.83
14	TE	30.59	33.54	18.8	28.96	27.24	27.79
14	TE	30.28	33.1	18.92	29.12	27.34	27.89
14	P5	33.9	31.17	17.59	27.41	26.05	28.24
14	P5	33.06	30.91	17.84	27.53	26.01	28.27
14	P5	33.67	31.01	17.78	27.48	26.06	28.43
14	P10	34.63	31.37	18.48	27.32	26.11	28.62
14	P10	34.44	31.39	18.53	27.28	26.15	28.67
14	P10	34.46	31.43	18.58	27.2	26.19	28.56
14	P15	32.83	31.12	18.31	27.59	26.01	29.31
14	P15	32.69	30.99	18.35	27.67	26.03	29.37
14	P15	33.15	31.03	18.16	27.38	25.7	29.71
14	P20	33.05	31.22	18.26	26.76	24.98	29.22
14	P20	33.26	30.74	18.35	26.7	25.02	29.37
14	P20	33.27	30.73	18.34	26.63	24.95	29.09
14	PN	32.73	31.41	18.87	26.83	24.92	30.06
14	PN	32.81	31.46	18.81	26.81	24.68	30.1
14	PN	32.64	31.06	18.96	26.96	24.73	29.96
14	TC	28.7	30.43	16.4	27.93	26.37	27.07
14	TC	28.54	30.24	16.37	27.82	26.31	27.25
14	TC	28.74	30.27	16.31	28.01	26.22	26.89
14	TE	30.55	29.99	17.43	27.61	26.75	29.33
14	TE	30.62	30.08	17.25	27.85	26.77	29.42
14	TE	30.58	29.9	17.14	27.74	26.81	29.5
14	P5	33.22	28.99	16.39	26.22	26.02	29.07
14	P5	33.09	29.09	16.55	26.32	25.74	29.03
14	P5	32.79	28.75	16.44	26.26	25.76	29.42
14	P10	32.7	28.99	15.96	26.5	25.65	28.69
14	P10	32.44	28.69	15.96	26.4	25.7	28.62
14	P10	32.14	28.76	15.93	26.27	25.58	28.41
14	P15	32.42	28.83	15.8	26.16	25.47	28.11
14	P15	32.16	28.79	15.8	26.18	25.4	28.44
14	P15	32.18	28.71	15.87	26.27	25.43	28.34
14	P20	33.16	29.78	16.66	26.91	26.53	28.99
14	P20	33.4	29.74	16.71	27.02	26.45	29.06
14	P20	33.31	29.74	16.82	27.17	26.39	28.64
14	PN	32.89	30.58	18.19	28.45	26.65	31.24
14	PN	32.28	30.46	18.24	28.38	26.5	30.89
14	PN	32.07	30.42	18.21	28.36	26.68	31.2
15	TC	29.02	29.51	15.31	26.63	25.01	25.38
15	TC	28.92	29.32	15.39	26.72	25.08	25.53
15	TC	28.94	29.4	15.31	26.73	25.01	25.33
15	TE	31.57	31.51	17.42	26.3	25.26	27.79
15	TE	31.42	31.48	17.45	26.38	25.11	27.55
15	TE	31.39	31.17	17.33	26.29	25.01	27.63
15	P5	32.89	29.8	17.16	26.5	24.55	28.42
15	P5	32.86	29.57	17.14	26.42	24.58	28.51
15	P5	33.36	29.77	16.9	26.48	24.55	28.64
15	P10	33.03	29.78	16.22	26.35	24.78	28.02
15	P10	32.81	29.71	16.05	26.08	24.88	28.28
15	P10	32.71	29.21	16.05	26.07	24.82	28.1
15	P15	31.2	28.41	15.73	26.35	25.1	28.08
15	P15	31.09	28.29	15.87	26.24	25.1	27.88
15	P15	30.81	28.22	15.78	26.27	25.17	28.31
15	P20	34.86	32.82	19.31	27.43	25.93	31.18
15	P20	35.39	32.13	19.33	27.45	25.59	31.03
15	P20	35.08	32.41	19.29	27.4	25.57	31.11
15	PN	31.54	30.22	17.35	28.31	25.84	30.03
15	PN	31.58	30.21	17.36	28.28	25.8	29.96
15	PN	31.94	30.14	17.35	28.34	25.64	29.85
16	TC	26.93	31.12	15.96	28.67	26.15	28.48
16	TC	27.01	31.07	15.83	28.31	26.11	28.55
16	TC	26.68	31.43	16.03	28.39	26.26	28.36
16	TE	26.43	30.83	15.48	27.83	25.9	26.63
16	TE	26.32	30.6	15.4	28.07	25.78	26.52
16	TE	26.32	30.66	15.43	27.72	25.8	26.68
16	P5	30.39	30.73	17.96	28.89	27.39	31.8
16	P5	30.34	30.5	18.13	29.11	27.31	31.92
16	P5	30.7	31.1	17.92	28.56	27.35	31.82
16	P10	30.5	30.83	18.15	28.38	27.77	31.44
16	P10	30.24	30.71	18.04	28.49	27.65	32.18
16	P10	30.44	30.83	18.01	28.37	27.56	31.79
16	P15	31.02	30.91	17.85	28.43	27.8	31.18
16	P15	30.85	30.74	17.98	28.34	27.53	31.78
16	P15	30.72	30.97	17.77	28.74	27.52	31.29
16	P20	30.6	31.08	18.58	29.28	28.26	31.67
16	P20	30.52	31.01	18.43	29	28.09	32.05
16	P20	30.41	30.64	18.38	29.04	27.99	31.73
16	PN	31.93	31.8	19.17	30.13	29.07	32.98
16	PN	32.08	32.01	19.22	30.22	29.19	32.46
16	PN	31.67	31.91	19.14	30.3	29.2	32.53
17	TC	26.94	28.06	14.93	26.58	24.86	24.92
17	TC	26.69	27.83	14.94	26.46	24.9	24.9
17	TC	26.59	27.74	14.87	26.43	24.83	24.84
17	TE	26.57	27.14	14.2	25.68	24.8	24.69
17	TE	26.57	27.07	14.21	25.73	24.8	25.01
17	TE	26.51	27.16	14.31	25.7	24.78	24.78
17	P5	30.12	28.11	15.97	26.49	26.01	27.5
17	P5	30.25	28.11	15.94	26.43	25.72	27.49
17	P5	30.16	28.06	15.94	26.38	25.63	27.35
17	P10	29.91	28.37	15.65	26.09	25.53	26.9
17	P10	30.18	28.38	15.73	26.18	25.54	27.02
17	P10	29.92	28.63	15.66	26.11	25.53	27.12
17	P15	30.62	29.85	16.83	27.13	26.52	27.92
17	P15	30.86	29.85	16.8	27.15	26.61	28
17	P15	30.96	29.63	16.66	26.95	26.3	27.64
17	P20	30.99	29.18	16.37	27.1	26.33	27.83
17	P20	30.72	29.07	16.47	26.72	26.15	27.72
17	P20	30.41	28.93	16.31	26.85	26.14	27.95
17	PN	32.04	29.78	16.38	27.53	27.06	28.43
17	PN	31.79	29.56	16.39	28.02	26.95	28.7
17	PN	31.92	29.37	16.36	27.92	26.93	28.38
18	TC	26.51	28.01	13.53	25.54	24.46	23.49
18	TC	26.53	28.07	13.55	25.49	24.53	23.4
18	TC	26.52	28.19	13.67	25.39	24.49	23.55
18	TE	27.32	29.04	14.24	25.81	25.06	23.9
18	TE	27.31	29	14.2	25.65	25.13	23.97
18	TE	27.19	28.83	14.44	25.67	25.14	23.73
18	P5	30.16	28.64	15.99	26.52	25.88	27.92
18	P5	30.14	28.55	15.86	26.2	25.75	27.73
18	P5	30.13	28.6	15.65	26.32	25.82	28.02
18	P10	29.75	28.02	15.34	25.14	25.38	26.83
18	P10	29.75	28.14	15.36	25.22	25.38	27.14
18	P10	29.72	27.84	15.48	25.23	25.41	26.79
18	P15	29.73	27.12	14.88	25.11	25.22	26.71
18	P15	29.77	27.18	14.88	25.12	24.94	26.53
18	P15	29.57	27.13	14.87	25	25.06	26.64
18	P20	29.59	28.29	15.46	25.19	25.47	27.13
18	P20	29.5	28.16	15.44	25.29	25.52	27.12
18	P20	29.39	28.1	15.5	25.39	25.52	27.26
18	PN	28.99	27.38	15.36	26.09	26.02	27.65
18	PN	29.09	27.53	15.28	25.93	26.03	27.65
18	PN	29.08	27.31	15.26	26.02	25.88	27.5
19	TC	28.95	29.62	17.37	28.36	27.64	28.26
19	TC	29.13	30.01	17.34	28.27	27.62	28.36
19	TC	29.19	30.05	17.38	28.24	27.62	28.37
19	TE	27.18	29.67	16.18	27.54	26.6	27.04
19	TE	27.24	29.42	16.08	27.46	26.57	26.7
19	TE	27.05	29.53	16.06	27.6	26.63	26.73
19	P5	31.08	28.3	16.37	27.06	26.05	27.22
19	P5	30.91	28.3	16.45	27	26.01	27.28
19	P5	31.25	28.23	16.38	26.83	26.08	27.44
19	P10	30.21	28.45	16.43	26.59	26.26	28.49
19	P10	30.16	28.47	16.42	26.6	26.29	28.7
19	P10	30.13	28.3	16.38	26.67	26.13	28.28
19	P15	31.49	29.39	17.38	29.25	26.97	31.15
19	P15	31.49	29.16	17.29	28.84	26.92	32.07
19	P15	31.62	29.04	17.33	29.11	26.97	31.92
19	P20	36.65	33.14	21.47	31.66	28.08	33.99
19	P20	36.08	33.23	21.36	31.61	28.18	33.85
19	P20	37.09	33.12	21.26	31.46	28.06	33.83
19	PN	32.88	31.11	18.6	30.6	26.95	33.27
19	PN	33.08	30.96	18.52	30.39	26.74	33.08
19	PN	32.63	30.95	18.7	30.51	26.75	33.66
20	TC	26.88	30.11	16.12	28.91	26.39	27.16
20	TC	26.8	30.21	16.34	28.91	26.35	27.16
20	TC	26.81	30.31	16.17	28.93	26.21	27.02
20	TE	27.45	29.82	16.47	28.9	26.4	27.6
20	TE	27.18	29.74	16.41	28.97	26.24	27.54
20	TE	27.27	29.61	16.28	29.07	26.25	27.58
20	P5	28.07	28.54	16.09	27.68	26	25.26
20	P5	28.11	28.69	16.08	27.8	26.07	25.4
20	P5	28.48	28.55	16.26	27.75	26.09	25.4
20	P10	28.95	28.65	16.02	26.74	25.58	25.26
20	P10	29.09	28.59	16.04	26.84	25.6	25.15
20	P10	28.91	28.55	16.01	26.69	25.53	25.24
20	P15	25.89	30.21	17.61	30.16	26.97	33.4
20	P15	32.14	30.28	17.24	30.52	27.12	32.35
20	P15	31.76	30.2	17.22	30.7	27.07	32.61
20	P20	31.07	28.93	16.58	27.11	26.12	29.15
20	P20	31.31	29.09	16.5	27.24	26.12	28.8
20	P20	31.07	29.07	16.46	27.11	25.98	28.75
20	PN	33.31	29.68	16.8	28.06	26.7	28.81
20	PN	33.35	29.49	16.78	27.93	26.62	28.48
20	PN	33.6	29.79	16.76	27.78	26.71	28.72
21	TC	29.35	28.41	16.73	28.39	26.23	27.11
21	TC	29.26	28.53	16.62	28.55	26.14	27.16
21	TC	29.34	28.38	16.6	28.42	26.1	26.97
21	TE	31.34	32.67	18.75	32.87	27.62	31.48
21	TE	31.11	31.81	18.68	32.63	27.59	31.74
21	TE	31.03	32.05	18.69	32.45	27.67	31.55
21	P5	29.78	28.8	16.36	27.37	25.29	28.45
21	P5	29.71	29.07	16.34	27.14	25.29	28.35
21	P5	29.7	28.93	16.32	27.06	25.37	28.32
21	P10	29.14	28.09	15.25	28.92	25.77	29.96
21	P10	29.13	28.07	15.23	28.91	25.65	29.83
21	P10	29.02	28.02	15.19	28.76	25.78	29.75
21	P15	29.59	28.77	15.97	27.49	25.14	27.14
21	P15	29.4	28.7	16.01	27.35	25.18	27.23
21	P15	29.65	28.77	16.07	27.39	25.25	27
21	P20	33.99	32.41	19.48	31.67	28	34.14
21	P20	34.29	32.38	19.45	31.53	28.09	34.44
21	P20	34.86	32.19	19.51	31.59	28.02	34.13
21	PN	29.66	27.96	16.15	27.34	25.61	30.04
21	PN	29.65	28	16.13	27.2	25.57	30.03
21	PN	29.53	27.95	16.04	27.14	25.48	30.12
22	TC	28.37	30.55	16.63	31.24	26.24	28.43
22	TC	28	30.47	16.66	31.16	26.04	28.44
22	TC	27.79	30.57	16.58	31.48	25.94	28.38
22	TE	28.21	28.94	16.17	27.6	25.35	25.71
22	TE	28.23	28.68	16.14	27.59	25.24	25.69
22	TE	27.99	28.95	15.98	27.51	25.32	25.62
22	P5	30.15	28.29	16.5	28.22	26.46	28.95
22	P5	30.12	28.23	16.52	28.31	26.32	29.07
22	P5	30.11	28.44	16.36	28.39	26.41	28.93
22	P10	30.22	28.23	16.11	27.51	25.45	27.81
22	P10	30.14	28.25	16.16	27.84	25.75	28.1
22	P10	30.19	28.1	16.18	27.94	25.6	27.79
22	P15	29.94	27.67	16.11	28.02	25.5	28.07
22	P15	30.08	27.67	16.13	27.81	25.5	28.12
22	P15	30.06	27.65	16.17	27.81	25.48	28.15
22	P20	28.58	27.44	15.62	28.72	26.25	28.21
22	P20	28.41	27.48	15.7	29.08	26.4	28.19
22	P20	28.37	27.58	15.73	29	25.64	28.32
22	PN	28.98	28.25	16.52	30.17	27	29.75
22	PN	29.13	28.41	16.4	30.24	26.89	29.67
22	PN	28.75	28.35	16.43	30.22	26.76	29.9
23	TC	27.39	30.22	15.87	27.58	26.06	27.05
23	TC	27.37	30.04	15.91	27.32	26.07	27.19
23	TC	27.42	30.3	15.93	27.34	26.08	27.32
23	TE	28.06	31.23	16.82	27.72	26.52	27.49
23	TE	28.19	30.97	16.85	27.76	26.53	27.4
23	TE	28.08	30.91	16.74	27.67	26.47	27.33
23	P5	30.11	28.93	16.61	27.66	26.06	29.09
23	P5	30.12	28.92	16.64	27.8	26.15	29.2
23	P5	30.4	29.09	16.67	27.96	26.29	28.53
23	P10	31.14	29.49	17	27.78	26.76	29.08
23	P10	31.24	29.89	17.03	27.8	27.04	29.12
23	P10	31.13	29.74	17.08	27.71	26.79	29.05
23	P15	30.28	28.98	15.98	27.36	26.31	28.23
23	P15	30.23	29.03	16.06	27.5	26.57	28.34
23	P15	30.46	28.66	15.74	27.29	26.14	28.68
23	P20	30.68	29.28	16.34	27.67	25.95	28.33
23	P20	30.89	29.46	16.4	27.71	26.06	28.35
23	P20	30.98	29.3	16.35	27.74	26.03	28.37
23	PN	32.31	29.48	17.02	27.83	26.89	28.91
23	PN	31.95	29.3	17.01	27.82	26.83	28.79
23	PN	32.49	29.36	17.04	27.71	26.87	28.79
24	TC	27.46	30.6	15.25	27.51	25.45	26.63
24	TC	27.39	30.58	15.21	27.27	25.32	26.39
24	TC	27.5	30.56	15.23	27.53	25.28	26.58
24	TE	29.05	29.4	16.02	26.95	25.76	28.15
24	TE	28.94	29.22	16.15	26.77	25.72	28.07
24	TE	28.95	29.23	16.12	26.83	25.57	28.08
24	P5	27.95	28.77	15.47	26.78	24.64	28.36
24	P5	28.07	28.63	15.49	26.81	24.63	28.36
24	P5	28.02	28.73	15.44	26.6	24.54	28.23
24	P10	27.8	28.33	15.28	26.24	24.5	28.21
24	P10	27.51	28.32	15.31	26.16	24.71	28.25
24	P10	27.77	28.49	15.64	26.28	24.79	28.27
24	P15	28.79	29.21	15.83	26.53	25.22	28.34
24	P15	28.78	29.48	15.91	26.96	25.43	28.45
24	P15	28.75	29.36	16	26.87	25.37	28.24
24	P20	27.73	28.63	15.16	26.43	24.61	27.51
24	P20	27.66	28.55	15.07	26.33	24.52	27.39
24	P20	27.74	28.59	15.1	26.48	24.52	27.33
24	PN	27.95	28.14	15.08	27.16	25.27	27.64
24	PN	27.89	28.2	15.1	27.02	25.37	27.66
24	PN	28.06	28.2	15.26	27.09	25.38	27.9

## Sheet: Dataset EV3(b)
Sample No.	Location	chr12 130162026	chr12 130162056	chr22 45972580	chr9 136511336	chr9 136511366	chr9 136511379
1	T	10.4132	5.62914	51.979	83.7474	85.0997	88.5864
1	A	3.60609	5.03646	52.4972	91.4623	88.031	91.2657
2	T	4.87009	1.98043	26.5825	77.878	73.9959	82.7493
2	A	6.42587	2.75171	27.7529	69.9092	65.3439	74.6362
3	T	3.39598	0.885092	44.0284	86.0933	88.2244	92.201
3	A	7.97332	0.98821	23.1917	84.9892	83.967	88.4748
4	T	5.84081	2.99402	30.7855	78.3084	75.7411	81.5198
4	A	10.3647	5.66707	36.343	73.0347	70.8209	81.448
5	T	9.73848	5.9958	34.2866	86.6467	82.8623	87.5798
5	A	14.0166	8.54358	35.4838	84.1854	81.8126	86.2433
6	T	14.8643	9.35157	33.5544	91.8906	88.7666	92.9447
6	A	8.61057	8.14244	28.7577	90.6173	88.655	92.8446
7	T	7.45338	4.7936	50.2084	89.0498	89.0505	90.9936
7	A	8.42348	6.15127	59.1842	92.79	91.0023	95.3858
8	T	5.94371	5.97017	47.186	84.3376	77.8281	87.1176
8	A	4.235	3.32026	46.3717	80.1445	76.3027	79.9571
9	T	8.03613	6.1796	46.6142	92.1735	89.1111	93.0492
9	A	7.92994	6.05661	44.2767	94.5579	93.7747	94.4555
10	T	4.64289	3.13619	48.4123	84.6131	80.7045	86.4548
10	A	4.03533	2.77177	42.1971	84.7372	83.64	87.1538
11	T	21.224	20.5816	52.3188	94.9622	95.3191	95.5782
11	A	18.9787	12.7021	57.9391	97.7956	97.5494	99.5659
12	T	22.0451	22.3781	35.2679	95.1871	92.1525	96.3862
12	A	27.1241	35.1353	47.3776	96.6744	95.7949	98.3831
13	T	9.41903	4.98494	29.6422	85.8915	84.9995	88.522
13	A	11.7475	5.53013	31.4711	84.3619	81.307	88.3467
14	T	26.6196	18.6732	60.9517	85.3935	86.7492	90.1137
14	A	31.4751	20.5389	67.4501	93.089	90.9289	95.1417
15	T	21.2816	19.7939	42.7335	92.4217	92.9386	94.4726
15	A	22.1667	14.798	54.1886	92.4955	93.5951	95.0395
16	T	11.0289	9.67709	38.29	92.6709	93.2653	94.9295
16	A	14.4067	10.7473	34.6279	91.4931	89.3456	93.1807
17	T	10.5938	7.86193	38.9588	91.0361	89.0882	92.9465
17	A	12.9938	12.2031	35.1314	91.1534	88.2435	93.3387
18	T	7.52485	5.10064	26.6164	81.0938	79.2171	84.4799
18	A	6.42732	4.5015	24.2513	77.006	75.1426	80.2003
19	T	4.94564	4.15656	32.7044	71.6553	68.1001	80.6279
19	A	8.03638	3.49794	33.2398	80.1723	80.4372	84.843
20	T	12.1711	16.9773	38.3298	93.5082	92.1245	91.9439
20	A	23.9499	17.549	32.5524	93.996	93.114	93.8053
21	T	6.15419	4.43843	33.0394	83.712	80.165	87.7135
21	A	5.85664	3.89275	38.0142	86.9684	83.8005	90.6104
22	T	6.10356	3.13626	31.1741	80.9578	77.6798	84.3302
22	A	6.49376	2.58098	31.0587	78.3164	75.7948	82.1165
23	T	13.9397	22.5861	37.0174	90.2951	88.9197	92.1047
23	A	19.5737	30.2581	48.5366	94.8201	93.4943	95.4179
24	T	6.89	5.16354	33.723	81.2276	77.5825	84.5652
24	A	7.56722	6.62061	45.6803	77.4588	75.4034	78.3443
25	T	25.5455	27.0042	43.9447	93.6598	93.298	95.1645
25	A	33.8673	37.2304	48.6076	94.387	94.0912	96.2665
26	T	4.4446	3.18178	45.2583	87.0455	84.6987	90.1462
26	A	4.53473	3.08292	44.9459	79.1836	80.0722	82.9306
27	T	16.1773	25.3842	41.1131	94.4245	93.1038	95.1389
27	A	15.6651	27.9458	42.8249	94.0112	91.8923	95.3942
28	T	8.7404	4.60756	31.7881	83.2491	79.9356	87.5526
28	A	7.63712	3.24138	28.757	81.0308	79.4144	87.2292
29	T	21.1359	18.8488	40.4863	94.379	93.8002	95.4178
29	A	24.4215	23.7559	51.7033	94.9428	88.8368	95.2551
30	T	12.4481	11.005	33.9015	83.5984	83.0774	84.701
30	A	10.7398	19.6246	47.7277	83.8206	84.9675	89.8604
31	T	25.6466	9.33822	50.0325	87.943	87.5966	90.8891
31	A	31.3847	11.0713	53.2487	88.2546	88.1561	89.9704
32	T	7.98601	5.85218	29.6742	80.4509	78.2879	84.9012
32	A	12.8182	8.84437	37.6195	83.8681	83.0864	89.0256
33	T	8.5963	5.74985	41.9685	75.2838	76.2651	79.5675
33	A	8.22546	5.90102	44.1246	82.9194	81.9137	85.7809
34	T	27.4595	10.4612	51.2138	94.8735	93.5607	95.235
34	A	26.6123	11.8477	42.5559	94.0449	92.0463	94.597
35	T	5.22609	3.00706	35.0132	81.9879	79.6115	85.5148
35	A	6.41369	2.24604	41.1042	78.9098	75.666	82.5614
36	T	7.02242	6.56332	42.1105	93.638	94.2052	96.0204
36	A	8.22066	5.63983	39.1452	94.3985	91.774	94.2857
37	T	10.676	8.74283	37.8378	85.2199	85.2094	89.8212
37	A	9.41645	6.84977	42.6646	83.6046	82.6149	86.7522
38	T	7.67697	5.37032	36.0687	85.5555	83.8079	87.958
38	A	9.8523	6.98398	43.956	92.1709	91.3967	93.6655
39	T	8.31519	6.66736	60.1892	88.1319	88.7932	91.303
39	A	8.51636	6.71461	55.6386	89.3428	87.4226	90.0787
40	T	7.55182	6.08337	35.7358	87.7051	84.8952	90.0215
40	A	5.65622	5.02024	29.4748	81.7896	78.4177	85.4898
41	T	12.1186	11.2841	64.5416	92.4508	90.833	93.157
41	A	12.8429	12.6128	62.3902	91.6834	89.5943	92.9198
42	T	10.4839	8.86584	46.2088	85.3886	86.5562	88.821
42	A	8.2923	10.032	42.813	78.6805	75.9619	81.328
43	T	11.5252	10.4155	35.429	91.6332	91.6461	94.1907
43	A	8.42816	7.34617	37.491	89.1302	89.6963	90.9771
44	T	10.0918	5.31674	37.8556	86.4573	85.2303	90.0795
44	A	11.1426	8.19293	43.7698	88.4586	86.0447	89.4278
45	T	10.2905	6.17025	45.5082	85.4107	82.826	88.1171
45	A	3.87904	3.58171	39.8387	76.7794	71.6921	80.6461
46	T	11.8112	7.21745	47.25	85.9378	86.1127	87.6027
46	A	11.4642	7.98074	55.3474	82.8704	81.2543	86.2007
47	T	11.0426	6.55925	34.5647	80.1497	76.6253	83.3475
47	A	13.2723	5.98599	37.8817	83.6498	81.9992	87.1773
48	T	12.17	8.31013	32.2296	88.8715	84.7022	89.4177
48	A	10.7367	7.95905	44.3439	93.0721	91.5207	93.8505
49	T	11.5275	10.9717	42.8895	93.7821	91.6653	95.715
49	A	11.2388	13.3784	38.2619	93.8134	91.0075	95.2131
50	T	18.702	18.1771	41.3883	90.2778	90.3542	91.9842
50	A	19.6586	15.2733	39.6825	91.7803	89.8565	91.205
51	T	10.9562	9.14516	51.2129	91.6616	90.7423	93.4965
51	A	14.0988	15.4337	56.2822	92.1478	92.0733	92.4137
52	T	8.21178	13.7156	45.9063	91.4556	88.6091	92.7644
52	A	8.87366	12.7023	47.5812	90.1651	88.8333	93.214
53	T	12.0734	5.79405	42.9742	86.8238	84.7354	90.1812
53	A	10.3777	5.95596	38.4615	88.8195	87.0699	90.958
54	T	10.5788	7.0643	39.8389	89.2732	86.6908	91.9791
54	A	8.3229	6.38114	51.9266	87.9539	87.4498	89.9128
55	T	5.32915	4.0625	31.4607	79.5455	71.9697	83.3333
55	A	4.72973	3.20946	24.498	71.9457	73.8739	84.2342
56	T	5.56774	3.4709	34.4493	82.1764	78.6541	85.0269
56	A	5.32381	3.42545	35.2648	79.9316	76.4243	83.6
57	T	7.51647	4.28017	30.1915	79.0471	76.5172	81.6343
57	A	6.62523	2.64862	27.6344	82.0238	78.3812	86.6357
58	T	14.3617	9.52381	56.6372	83.5938	80.315	82.6772
58	A	5.82828	3.07913	32.2115	78.5958	74.7911	78.9727
59	T	12	6.28571	57.1429	83.8323	82.7381	89.881
59	A	6.00169	3.30797	71.8647	82.5918	81.4189	85.5116
